# Supplementary material for: The profile and persistence of clinically critical antibiotic resistance genes and human pathogenic bacteria in manure-amended farmland soils
Source: Front Cell Infect Microbiol. 2022 Nov 24;12:1073118. doi: 10.3389/fcimb.2022.1073118 (PMC9729351; doi:10.3389/fcimb.2022.1073118)
Supplement: Supplementary file 2 [file Table_1.xlsx]

## Sheet: Table S1
Table S1 Metagenomic sequencing information
Samples	Type	Raw reads	Clean reads	Clean base (bp)	Contigs	Contigs bases (bp)	Contig N90	ORFs	Total Length (bp)	Average Length (bp)
BS-0.5	Soil	64247274	63298828	9543344382	418588	210353512	327	493554	190272173	385.51
		75322718	74, 270,790	11193526209	460207	204462350	322	520196	185623412	356.83
		58692336	57509318	8669663637	379150	195227199	330	457731	178174168	389.26
CK-0.5	Soil	59872362	59067868	8902836915	472889	252487461	332	581083	229602394	395.13
		62248972	61292778	9240405630	457161	245202358	332	559942	223227004	398.66
		65951696	64918770	9785734456	564778	320436121	336	709238	289742861	408.53
CK-1.5	Soil	143232568	140242304	21140497823	1175777	612106990	329	1413943	556460712	393.55
		147936100	144861254	21836783198	1410415	701704823	329	1666758	638066046	382.82
		142387306	139573182	21036642582	1383187	778174247	336	1716071	704854311	410.74
PM-0.5	Soil	66135266	65180848	9823530888	526566	279030591	331	641927	253183120	394.41
		64552358	63637818	9595493501	485120	244977089	329	581522	223785847	384.83
		54632390	53852996	8119920350	385857	197379830	330	466244	180304489	386.72
PM-1.5	Soil	122599544	120329662	18134721366	1083131	547385220	329	1288556	498999564	387.25
		129185016	126581676	19082937915	1349055	694608435	332	1613344	634528434	393.3
		115222294	112558580	16970897540	1043207	615303357	338	1316304	558215889	424.08
CM-1	Soil	71431864	70280864	10591096800	571058	270603694	326	665909	245090849	368.05
		63577224	62669128	9447098755	496284	232638902	325	575543	210999177	366.61
		60742148	59595288	8981578960	499155	272451626	332	618648	247172502	399.54
CM-1.5	Soil	111260452	108874762	16411293399	1099782	560492406	330	1308016	510681267	390.42
		123160150	120727326	18204582247	1196531	593989472	329	1412042	540346935	382.67
		129981118	127336062	19199434484	1235889	603611919	328	1449068	552037116	380.96
CD-1	Soil	69171288	68060934	10261480583	511417	245981600	327	598941	222900835	372.16
		62401288	61526154	9277976176	576083	341810393	337	727538	307099464	422.11
		64639508	63724208	9605592463	429509	212043462	327	506474	192053293	379.2
CD-1.5	Soil	125753802	123419174	18606386708	1378284	736714176	333	1670707	667437909	399.49
		121032368	119119034	17954889478	1353843	725327614	333	1641679	659970201	402.01
		132030688	129364998	19499264708	1044409	506413572	327	1217858	460920111	378.47
SE-1	Soil	64430268	63346906	9550112179	562555	351856460	341	734456	318364569	433.47
		54414824	53505696	8066358222	499629	286131794	338	627205	258403417	411.99
		62277570	61328804	9246522776	488488	260626641	334	597135	236426504	395.93
SE-1.5	Soil	134454610	125215386	17873778336	731316	384077385	328	877806	349471290	398.12
		122927516	120543944	18169419158	1397429	757368490	335	1702977	689126631	404.66
		113040134	110074930	16595356139	978900	559824365	337	1216989	509739342	418.85

## Sheet: Table S2
Table S2 The list of potential HBPs (551 species)
Abiotrophia defectiva	Campylobacter jejuni	Ewingella americana	Mycobacterium porcinum	Rickettsia africae
Achromobacter piechaudii	Campylobacter lari	Fibrobacter intestinalis	Mycobacterium scrofulaceum	Rickettsia akari
Achromobacter xylosoxidans	Campylobacter rectus	Filifactor alocis	Mycobacterium senegalense	Rickettsia australis
Acidaminococcus fermentans	Campylobacter sputorum	Finegoldia magna	Mycobacterium shimoidei	Rickettsia conorii
Acinetobacter baumannii	Campylobacter upsaliensis	Fluoribacter bozemanae	Mycobacterium simiae	Rickettsia felis
Acinetobacter calcoaceticus	Capnocytophaga canimorsus	Fluoribacter dumoffii	Mycobacterium smegmatis	Rickettsia honei
Acinetobacter haemolyticus	Capnocytophaga cynodegmi	Fluoribacter gormanii	Mycobacterium szulgai	Rickettsia japonica
Acinetobacter johnsonii	Capnocytophaga gingivalis	Francisella tularensis	Mycobacterium tuberculosis	Rickettsia massiliae
Acinetobacter junii	Capnocytophaga ochracea	Fusobacterium mortiferum	Mycobacterium ulcerans	Rickettsia prowazekii
Acinetobacter lwoffii	Capnocytophaga sputigena	Fusobacterium necrophorum	Mycobacterium xenopi	Rickettsia rickettsii
Acinetobacter radioresistens	Cardiobacterium hominis	Fusobacterium nucleatum	Mycoplasma fermentans	Rickettsia sibirica
Actinobacillus actinomycetemcomitans	Cedecea davisae	Fusobacterium periodonticum	Mycoplasma genitalium	Rickettsia typhi
Actinobacillus equuli	Cedecea lapagei	Fusobacterium ulcerans	Mycoplasma hominis	Riemerella anatipestifer
Actinobacillus hominis	Cedecea neteri	Fusobacterium varium	Mycoplasma hyopneumoniae	Rothia dentocariosa
Actinobacillus lignieresii	Cellulomonas cellulans	Gardnerella vaginalis	Mycoplasma mycoides	Ruminococcus productus
Actinobacillus pleuropneumoniae	Cellulomonas turbata	Gemella morbillorum	Mycoplasma pneumoniae	Saccharomonospora viridis
Actinobacillus suis	Centipeda periodontii	Gordonia amarae	Mycoplasma salivarium	Saccharopolyspora rectivirgula
Actinobacillus ureae	Chlamydia trachomatis	Gordonia bronchialis	Myroides odoratus	Salmonella bongori
Actinomyces georgiae	Chlamydophila pneumoniae	Gordonia rubropertincta	Neisseria cinerea	Salmonella choleraesuis
Actinomyces gerencseriae	Chlamydophila psittaci	Gordonia sputi	Neisseria elongata	Salmonella enterica
Actinomyces israelii	Chromobacterium violaceum	Gordonia terrae	Neisseria flava	Salmonella enteritidis
Actinomyces meyeri	Chryseobacterium balustinum	Granulicatella adjacens	Neisseria flavescens	Salmonella typhi
Actinomyces naeslundii	Chryseobacterium meningosepticum	Haemophilus aphrophilus	Neisseria gonorrhoeae	Salmonella typhimurium
Actinomyces neuii	Citrobacter amalonaticus	Haemophilus ducreyi	Neisseria lactamica	Sebaldella termitidis
Actinomyces odontolyticus	Citrobacter braakii	Haemophilus haemolyticus	Neisseria meningitidis	Selenomonas artemidis
Actinomyces radingae	Citrobacter farmeri	Haemophilus influenzae	Neisseria mucosa	Selenomonas dianae
Actinomyces turicensis	Citrobacter freundii	Haemophilus parahaemolyticus	Neisseria perflava	Selenomonas flueggei
Aerococcus viridans	Citrobacter koseri	Haemophilus parainfluenzae	Neisseria sicca	Selenomonas infelix
Aeromonas caviae	Citrobacter rodentium	Haemophilus paraphrophilus	Neisseria subflava	Selenomonas noxia
Aeromonas hydrophila	Citrobacter sedlakii	Haemophilus segnis	Neisseria weaveri	Serratia ficaria
Aeromonas salmonicida	Citrobacter werkmanii	Hafnia alvei	Neorickettsia sennetsu	Serratia marcescens
Aeromonas sobria	Citrobacter youngae	Helicobacter cinaedi	Nocardia asteroides	Serratia odorifera
Aeromonas veronii	Clostridioides difficile	Helicobacter fennelliae	Nocardia brasiliensis	Serratia plymuthica
Alcaligenes odorans	Clostridium baratii	Helicobacter heilmannii	Nocardia caviae	Serratia proteamaculans
Amycolatopsis orientalis	Clostridium bifermentans	Helicobacter pullorum	Nocardia farcinica	Serratia rubidaea
Anaerococcus lactolyticus	Clostridium botulinum	Helicobacter pylori	Nocardia nova	Shigella boydii
Anaerococcus prevotii	Clostridium butyricum	Kingella denitrificans	Nocardia otitidiscaviarum	Shigella dysenteriae
Anaerococcus vaginalis	Clostridium chauvoei	Kingella kingae	Nocardia pseudobrasiliensis	Shigella flexneri
Anaplasma phagocytophila	Clostridium difficile	Klebsiella granulomatis	Nocardia transvalensis	Shigella sonnei
Anaplasma phagocytophilum	Clostridium fallax	Klebsiella ornithinolytica	Ochrobactrum anthropi	Sphingomonas paucimobilis
Arcanobacterium bernardiae	Clostridium histolyticum	Klebsiella oxytoca	Oligella ureolytica	Spirillum minus
Arcanobacterium heamolyticum	Clostridium novyi	Klebsiella pneumoniae	Oligella urethralis	Staphylococcus aureus
Arcanobacterium pyogenes	Clostridium perfringens	Kluyvera ascorbata	Orientia tsutsugamushi	Staphylococcus epidermidis
Arcobacter butzleri	Clostridium ramosum	Kluyvera cryocrescens	Paenibacillus alvei	Staphylococcus haemolyticus
Arcobacter cryaerophilus	Clostridium septicum	Lactobacillus sp.	Paenibacillus macerans	Staphylococcus hyicus
Bacillus anthracis	Clostridium sordellii	Lactobacillus sp. 218-3	Pantoea agglomerans	Staphylococcus intermedius
Bacillus cereus	Clostridium sporogenes	Lactobacillus sp. 47-3	Pasteurella aerogenes	Staphylococcus lugdunensis
Bacillus circulans	Clostridium tertium	Legionella anisa	Pasteurella caballi	Staphylococcus saprophyticus
Bacillus coagulans	Clostridium tetani	Legionella birminghamensis	Pasteurella canis	Staphylococcus warneri
Bacillus licheniformis	Collinsella aerofaciens	Legionella cherrii	Pasteurella dagmatis	Stenotrophomonas maltophilia
Bacillus mycoides	Comamonas testosteroni	Legionella cincinnatiensis	Pasteurella multocida	Streptobacillus moniliformis
Bacillus pumilus	Corynebacterium afermentans	Legionella feeleii	Pasteurella pneumotropica	Streptococcus acidominimus
Bacillus sphaericus	Corynebacterium amycolatum	Legionella hackeliae	Pasteurella stomatis	Streptococcus agalactiae
Bacillus subtilis	Corynebacterium argentoratense	Legionella jordanis	Peptinophilus asaccharolyticus	Streptococcus anginosus
Bacillus thuringiensis	Corynebacterium bovis	Legionella lansingensis	Peptococcus niger	Streptococcus bovis
Bacteroides caccae	Corynebacterium diphtheriae	Legionella longbeachae	Peptostreptococcus anaerobius	Streptococcus canis
Bacteroides distasonis	Corynebacterium jeikeium	Legionella oakridgensis	Photobacterium damselae	Streptococcus constellatus
Bacteroides eggerthii	Corynebacterium kutscheri	Legionella pneumophila	Plesiomonas shigelloides	Streptococcus criceti
Bacteroides forsythus	Corynebacterium macginleyi	Legionella rubrilucens	Porphyromonas asaccharolytica	Streptococcus equi
Bacteroides fragilis	Corynebacterium minutissimum	Legionella sainthelensi	Porphyromonas catoniae	Streptococcus gordonii
Bacteroides galacturonicus	Corynebacterium propinquum	Legionella tucsonensis	Porphyromonas circumdentaria	Streptococcus intermedius
Bacteroides merdae	Corynebacterium pseudodiphthericum	Legionella wadsworthii	Porphyromonas endodontalis	Streptococcus milleri
Bacteroides ovatus	Corynebacterium pseudotuberculosis	Leifsonia aquatica	Porphyromonas gingivalis	Streptococcus mitis
Bacteroides pectinophilus	Corynebacterium striatum	Leptospira borgpetersenii	Porphyromonas levii	Streptococcus mutans
Bacteroides splanchnicus	Corynebacterium ulcerans	Leptospira inadai	Porphyromonas macacae	Streptococcus pneumoniae
Bacteroides stercoris	Corynebacterium urealyticum	Leptospira interrogans	Prevotella bivia	Streptococcus pyogenes
Bacteroides thetaiotaomicron	Corynebacterium xerosis	Leptospira kirschneri	Prevotella buccae	Streptococcus salivarius
Bacteroides uniformis	Coxiella burnetii	Leptospira meyeri	Prevotella buccalis	Streptococcus sanguis
Bacteroides ureolyticus	Cystobacter fuscus	Leptospira noguchii	Prevotella corporis	Streptococcus sobrinus
Bacteroides vulgatus	Delftia acidovorans	Leptospira santarosai	Prevotella dentalis	Streptococcus suis
Bartonella bacilliformis	Dermatophilus congolensis	Leptospira weilii	Prevotella denticola	Streptococcus uberis
Bartonella elizabethae	Dichelobacter nodosus	Leptotrichia buccalis	Prevotella disiens	Sutterella wadsworthensis
Bartonella henselae	Edwardsiella hoshinae	Listeria ivanovii	Prevotella enoeca	Suttonella indologenes
Bartonella quintana	Edwardsiella tarda	Listeria monocytogenes	Prevotella heparinolytica	Tatlockia maceachernii
Bergeyella zoohelcum	Eggerthella lenta	Listeria seeligeri	Prevotella intermedia	Tatlockia micdadei
Bifidobacterium dentium	Ehrlichia chaffeensis	Listeria welshimeri	Prevotella loescheii	Tatumella ptyseos
Bilophila wadsworthia	Ehrlichia ewingii	Mannheimia haemolytica	Prevotella melaninogenica	Treponema carateum
Bordetella avium	Eikenella corrodens	Megamonas hypermegale	Prevotella nigrescens	Treponema pallidum
Bordetella bronchiseptica	Enterobacter aerogenes	Megasphaera sp.	Prevotella oralis	Tropheryma whippelii
Bordetella parapertussis	Enterobacter amnigenus	Micromonas micros	Prevotella oris	Tsukamurella inchonensis
Bordetella pertussis	Enterobacter asburiae	Mogibacterium timidum	Prevotella oulora	Tsukamurella paurometabola
Borrelia brasiliensis	Enterobacter cancerogenus	Moraxella (Branhamella) catarrhalis	Prevotella ruminicola	Tsukamurella pulmonis
Borrelia burgdorferi	Enterobacter cloacae	Moraxella (Branhamella) caviae	Prevotella tannerae	Tsukamurella tyrosinosolvens
Borrelia caucasica	Enterobacter gergoviae	Moraxella (Branhamella) cuniculi	Prevotella veroralis	Ureaplasma urealyticum
Borrelia crocidurae	Enterobacter hormaechei	Moraxella (Branhamella) ovis	Prevotella zoogleoformans	Veillonella atypica
Borrelia duttonii	Enterobacter sakazakii	Moraxella (Moxarella) atlantae	Propionibacterium acnes	Veillonella dispar
Borrelia hermsii	Enterococcus avium	Moraxella (Moxarella) bovis	Propionibacterium avidum	Veillonella parvula
Borrelia hispanica	Enterococcus casseliflavus	Moraxella (Moxarella) lacunata	Propionibacterium granulosum	Vibrio alginolyticus
Borrelia latyschewii	Enterococcus durans	Moraxella (Moxarella) liquefaciens	Propionibacterium propionicus	Vibrio cholerae
Borrelia mazzottii	Enterococcus faecalis	Moraxella (Moxarella) nonliquefaciens	Proteus mirabilis	Vibrio cincinnatiensis
Borrelia parkeri	Enterococcus faecium	Moraxella (Moxarella) osloensis	Proteus penneri	Vibrio fluvialis
Borrelia persica	Enterococcus flavescens	Moraxella lincolnii	Proteus vulgaris	Vibrio furnissii
Borrelia recurrentis	Enterococcus gallinarum	Morganella morganii	Providencia alcalifaciens	Vibrio hollisae
Borrelia turicatae	Enterococcus hirae	Mycobacterium abscessus	Providencia rettgeri	Vibrio mimicus
Borrelia venezuelensis	Enterococcus mundtii	Mycobacterium africanum	Providencia stuartii	Vibrio parahaemolyticus
Brevibacillus brevis	Enterococcus raffinosus	Mycobacterium asiaticum	Pseudomonas aeruginosa	Vibrio vulnificus
Brevundimonas diminuta	Erysipelothrix rhusiopathiae	Mycobacterium avium	Pseudomonas alcaligenes	Wolinella succinogenes
Brevundimonas vesicularis	Escherichia coli	Mycobacterium bovis	Pseudomonas fluorescens	Yersinia bercovieri
Brucella melitensis	Eubacterium brachy	Mycobacterium celatum	Pseudomonas pseudoalcaligenes	Yersinia enterocolitica
Brucella suis	Eubacterium combesii	Mycobacterium chelonae	Pseudomonas putida	Yersinia frederiksenii
Burkholderia cenocepacia	Eubacterium contortum	Mycobacterium conspicuum	Pseudomonas stutzeri	Yersinia intermedia
Burkholderia cepacia	Eubacterium cylindroides	Mycobacterium fortuitum	Pseudonocardia autotrophica	Yersinia kristensenii
Burkholderia mallei	Eubacterium limosum	Mycobacterium genavense	Pseudoramibacter alactolyticus	Yersinia mollaretii
Burkholderia pseudomallei	Eubacterium moniliforme	Mycobacterium gordonae	Psychrobacter phenylpyruvicus	Yersinia pestis
Burkholderia thailandensis	Eubacterium multiforme	Mycobacterium haemophilum	Rahnella aquatilis	Yersinia pseudotuberculosis
Campylobacter coli	Eubacterium nodatum	Mycobacterium kansasii	Ralstonia pickettii	Yersinia rohdei
Campylobacter concisus	Eubacterium rectale	Mycobacterium leprae	Rhodococcus equi	Yersinia ruckeri
Campylobacter curvus	Eubacterium saburreum	Mycobacterium malmoense	Rhodococcus erythropolis
Campylobacter fetus	Eubacterium saphenum	Mycobacterium marinum	Rhodococcus fascians
Campylobacter gracilis	Eubacterium sulci	Mycobacterium mucogenicum	Rhodococcus rhodnii
Campylobacter hyointestinalis	Eubacterium tenue	Mycobacterium peregrinum	Rhodococcus rhodochrous
Note: red font represent dangerous HBPs

## Sheet: Table S3
Table S3 The abundance of shared ARGs in manure-amended soils
ARGs abundance (Cell/copies)	ARG types	PM-0.5a	PM-1.5a	CM-0.5a	CM-1.5a	CD-0.5a	CD-1.5a	SE-0.5a	SE-1.5a
aminoglycoside	aac(2')-I	0.00195756	0.00125943	0.0011393	0.00124805	0.00162048	0.00112323	0.00314745	0.00192656
aminoglycoside	aac(3)-I	0.00193591	0.00215441	0.0014062	0.00164014	0.0018342	0.00190633	0.00186962	0.0029877
aminoglycoside	aac(3)-IIIa	0.000386839	0.000187677	0.00035232	0.000263619	0.000483418	0.000450548	0.000506954	0.000440426
aminoglycoside	aac(3)-IV	0.000734297	0.000737376	0.000776448	0.000450306	0.000396667	0.00053845	0.00143149	0.00113051
aminoglycoside	aac(3)-VII	0.000105453	0.000138893	1.99645e-05	7.97911e-05	0.000174947	0.000109347	5.0463e-05	0.000109785
aminoglycoside	aac(6')-II	0.000107614	0.000272105	2.93357e-05	5.39343e-05	0.000218036	8.94914e-05	0.000149889	0.000447066
aminoglycoside	aad(9)	0.000125576	9.27961e-05	0.000164269	0.000147738	0.00022179	1.20872e-05	0.000984171	0.000596979
aminoglycoside	aadA	0.00119989	0.00121289	0.000284263	0.000157092	0.000624939	0.000212571	0.000118601	0.00033791
aminoglycoside	aadE	0.000700365	0.000533807	7.45575e-05	0.000348651	0.000501987	0.000160379	8.83016e-05	0.000105906
aminoglycoside	aph(3'')-I	0.000432038	0.000301543	0.000409834	0.000269801	9.94439e-05	0.000197122	0.00097036	0.000286921
aminoglycoside	aph(6)-I	0.000453844	0.000563117	0.000446767	0.000397949	0.000540204	0.000426974	0.00165685	0.000809533
aminoglycoside	streptothricin acetyltransferase	0.000228141	0.000218031	9.96955e-05	2.87744e-05	9.92852e-05	0.000138945	0.00041226	3.46054e-05
aminoglycoside	viomycin phosphotransferase	0.000224979	0.000180094	9.63026e-05	2.92668e-05	6.55591e-05	3.42331e-05	0.00102385	0.000619761
bacitracin	bacA	0.0181694	0.0173238	0.0155502	0.015538	0.0159124	0.0162751	0.0150727	0.0196978
bacitracin	bcrA	0.000227039	0.00057016	0.000257429	0.000490802	0.000424884	0.000463218	0.000946045	0.000828982
beta-lactam	FEZ-1	6.65983e-05	0.000125473	0.000112642	4.53963e-05	9.0115e-05	6.01016e-05	5.61796e-05	6.43177e-05
beta-lactam	LRA-12	4.33204e-05	2.89583e-05	4.00487e-05	9.62257e-05	0.000145159	4.45099e-05	3.48554e-05	2.29625e-05
beta-lactam	LRA-19	8.69071e-05	0.000102905	1.95571e-05	3.83457e-05	5.86875e-05	9.21049e-05	0.000107363	3.85101e-05
beta-lactam	THIN-B	0.000403362	0.000198512	9.99135e-05	2.04891e-05	0.0002016	8.97973e-05	0.000217147	0.000142852
beta-lactam	class A beta-lactamase	0.00263824	0.00133333	0.00110277	0.00118049	0.00206036	0.000946417	0.00407118	0.00314916
beta-lactam	class C beta-lactamase	6.11244e-05	6.98598e-05	1.12364e-05	8.23973e-05	0.000223613	3.53399e-05	6.41364e-05	5.2983e-05
beta-lactam	metallo-beta-lactamase	0.00048246	0.000182139	0.000115896	0.000125055	0.000253776	0.000110249	0.000334902	0.000162872
carbomycin	carA	0.00015732	0.000178716	0.000194667	0.000105794	0.000170722	0.000116854	0.00112079	0.000696781
chloramphenicol	catB	0.000355988	0.000216907	9.09342e-05	0.000245344	0.00027255	0.000226654	0.000425523	0.000934942
chloramphenicol	cat	0.000607246	0.000697991	0.000496339	0.000962977	0.000527046	0.00101366	0.00157445	0.00120932
chloramphenicol	chloramphenicol exporter	0.00201086	0.00268292	0.00145451	0.00103518	0.00128654	0.00134079	0.00537764	0.00238228
chloramphenicol	cmrA	4.17865e-05	0.00013408	2.1672e-05	0.000124958	7.90106e-05	8.83509e-05	0.00101061	0.000346563
chloramphenicol	floR	0.00105055	0.000795256	0.000227355	0.000320163	0.00030894	0.000305381	0.000634268	0.000480525
fosfomycin	fosB	0.00107449	0.000725693	0.000764984	0.000859348	0.000754006	0.000454305	0.00263398	0.00188914
fosfomycin	fosX	0.000278555	0.00012444	0.000248998	0.00028856	8.07325e-05	0.000230979	0.000241574	0.000362935
fosmidomycin	rosA	0.0064212	0.00509748	0.00451596	0.00454654	0.00518792	0.00493731	0.00470673	0.00498538
fosmidomycin	rosB	0.00936759	0.00944122	0.00901327	0.0090341	0.0105736	0.0093267	0.00997822	0.0108295
macrolide-lincosamide-streptogramin	erm(38)	7.26775e-05	5.36446e-05	0.000106346	4.95065e-05	0.000126366	1.23687e-05	0.000232922	0.000227658
macrolide-lincosamide-streptogramin	erm(39)	0.000126613	0.000205798	2.38501e-05	0.000273859	5.34901e-05	5.91806e-05	0.00114744	0.000528759
macrolide-lincosamide-streptogramin	ermE	0.000172975	0.000105145	0.000313857	6.25887e-05	0.00018337	4.17405e-05	0.000240015	0.00018959
macrolide-lincosamide-streptogramin	ermG	0.000368688	0.000275713	0.000157258	0.000285715	0.000174293	3.30444e-05	0.000174272	0.000163292
macrolide-lincosamide-streptogramin	ermO	0.000851291	0.000878329	0.000239564	0.000327712	0.000526398	0.000404341	0.00147706	0.0003294
macrolide-lincosamide-streptogramin	lmrB	0.000219315	7.06266e-06	2.61339e-05	0.000126075	6.23313e-05	4.02891e-05	1.37244e-05	2.32251e-05
macrolide-lincosamide-streptogramin	lsa	0.000278782	0.000179517	0.000148417	0.000163869	0.000143557	0.000167055	0.000195672	0.000170015
macrolide-lincosamide-streptogramin	macA	0.00106349	0.000969563	0.00088912	0.000800673	0.000997269	0.000725163	0.000581164	0.00111858
macrolide-lincosamide-streptogramin	macB	0.0101656	0.0107781	0.00995095	0.011481	0.00993169	0.0108382	0.00867555	0.0119279
macrolide-lincosamide-streptogramin	mefA	0.000241367	1.85864e-05	0.000149893	0.000230923	5.87739e-05	0.000225874	0.000256032	0.000192258
macrolide-lincosamide-streptogramin	mgtA	0.00110382	0.000821048	0.00086236	0.000406371	0.00129028	0.00101297	0.00233151	0.000787846
macrolide-lincosamide-streptogramin	oleD	0.000571063	0.000686391	0.000444751	0.000191592	0.000985296	0.000628046	0.00092681	0.000428073
macrolide-lincosamide-streptogramin	srmB	0.000125952	4.63471e-05	2.56818e-05	6.73528e-05	9.35768e-05	0.000118416	0.000413041	0.000312593
macrolide-lincosamide-streptogramin	tlcC	0.00014456	0.000167956	0.000158846	9.92569e-05	0.00015804	8.63731e-05	0.00089296	0.000616767
multidrug	EmrB-QacA family major facilitator transporter	1.44035e-05	6.42716e-05	4.72371e-05	6.37406e-05	4.58691e-05	5.19152e-05	9.0567e-05	4.1467e-05
multidrug	TolC	0.000248345	4.29977e-05	0.000115009	9.61795e-05	0.000106228	3.50638e-05	7.24715e-05	4.22372e-05
multidrug	acrA	0.000251462	3.54768e-05	9.56148e-05	4.11015e-05	0.000209964	3.77233e-05	0.000154799	1.90078e-05
multidrug	acrB	0.00304602	0.00242102	0.00241249	0.00205779	0.0026444	0.00248908	0.00261567	0.00246977
multidrug	acrF	4.56849e-05	1.50886e-05	2.51049e-05	2.65774e-05	1.21648e-05	3.09763e-05	3.27135e-05	1.135e-05
multidrug	adeB	0.000288642	0.000251808	0.000183168	0.000126723	0.000299735	0.000210135	0.000389135	0.000376286
multidrug	adeC	5.43979e-05	1.38453e-05	2.28503e-05	1.81738e-05	2.99363e-05	5.66131e-05	4.60181e-05	2.59678e-05
multidrug	adeJ	4.22817e-05	7.67631e-05	4.52464e-05	4.83402e-05	6.21689e-05	8.80751e-05	4.84807e-05	4.3536e-05
multidrug	amrB	0.000265894	0.000362894	0.000293325	0.000294204	0.000346607	0.000405587	0.000451794	0.000627753
multidrug	bpeF	0.000951539	0.000800287	0.000764691	0.00072547	0.000946688	0.000666915	0.000911975	0.000792515
multidrug	ceoB	0.0014486	0.0010948	0.00132828	0.00104659	0.00126553	0.000945639	0.00115686	0.00104621
multidrug	cmeB	0.000351316	0.000315076	0.000362693	0.000388336	0.000364028	0.000256837	0.000213121	0.000306895
multidrug	emrA	0.000487302	0.000184316	0.000285568	0.00019338	0.000228335	0.000204159	0.000153733	0.000171131
multidrug	emrB	0.00102856	0.000379915	0.000741041	0.000297022	0.000563174	0.000338394	0.000456479	0.000320694
multidrug	emrE	0.000506744	0.000215508	0.000267158	9.4668e-05	0.00033794	0.00021504	0.000119116	0.000156384
multidrug	major	0.000683685	0.000259431	0.00055591	0.000708886	0.00068944	0.00033349	0.000424389	0.000569701
multidrug	mdfA	0.000182821	5.14294e-05	8.00775e-05	8.59673e-05	9.4087e-05	8.59794e-05	3.27161e-05	5.14851e-05
multidrug	mdtA	0.000192786	2.65774e-05	1.52642e-05	3.55418e-05	8.17493e-05	4.79644e-05	2.27158e-05	8.63197e-06
multidrug	mdtB	0.00859659	0.00794584	0.00637585	0.0064459	0.0068053	0.00640957	0.00563613	0.00533678
multidrug	mdtC	0.0051077	0.0048571	0.00378329	0.00394465	0.00354261	0.00404357	0.00359636	0.00327934
multidrug	mdtF	0.00027459	0.000203908	0.000205666	0.000235804	0.000342875	0.000215484	0.000139133	0.000197355
multidrug	mexA	0.000139573	0.000391485	0.000228382	0.000213884	0.000179597	0.000318368	0.000108694	0.000276782
multidrug	mexB	0.000760732	0.00114832	0.000951561	0.000976184	0.00114111	0.00123919	0.000548835	0.000820268
multidrug	mexC	0.000202154	0.000177367	0.000145119	0.000225919	0.000213044	0.000365642	0.000338406	0.000218954
multidrug	mexD	0.000666917	0.000733503	0.000546646	0.00071251	0.000526095	0.00150358	0.00061927	0.00109669
multidrug	mexE	0.000518917	0.000708843	0.000444441	0.00069643	0.000427224	0.00105408	0.00047886	0.000941572
multidrug	mexF	0.0159059	0.0172256	0.014982	0.0162029	0.0165782	0.0176857	0.0129576	0.0178165
multidrug	mexI	0.00159859	0.00157589	0.00153599	0.00165446	0.00149337	0.00173521	0.00139536	0.00187279
multidrug	mexT	0.000423569	0.0013433	0.00064064	0.000819132	0.000544047	0.00169866	0.000347362	0.00169152
multidrug	mexW	0.00332842	0.00361278	0.00280472	0.00335854	0.00300233	0.00360105	0.00256151	0.00494554
multidrug	mexY	4.69995e-05	3.05415e-05	3.02903e-05	3.21704e-05	3.30511e-05	7.00246e-05	1.35053e-05	4.44405e-05
multidrug	multidrug	0.0153016	0.0134855	0.0127379	0.0108138	0.0143996	0.0122464	0.0160307	0.0133755
multidrug	multidrug	0.00889101	0.00927251	0.00734862	0.00812733	0.00872285	0.00850871	0.0081374	0.0108404
multidrug	opcM	1.22103e-05	1.93176e-05	1.77035e-05	3.68043e-05	4.24286e-05	2.65714e-05	3.56976e-05	1.56868e-05
multidrug	oprA	9.47929e-06	4.45566e-05	6.59484e-06	3.59605e-05	3.59543e-05	3.1905e-05	1.69271e-05	4.47911e-05
multidrug	oprC	0.000446272	0.000864705	0.000427967	0.00058312	0.000403171	0.000570186	0.000373896	0.000714881
multidrug	oprM	0.000192132	0.000552224	0.000280658	0.000443655	0.000391103	0.000457642	0.000258792	0.000438536
multidrug	oprN	0.00023495	0.000455454	0.00017263	0.000498762	0.000278162	0.000591088	8.23893e-05	0.000748872
multidrug	qacEdelta1	0.00146306	0.000672257	0.000287491	2.03146e-05	0.000112134	0.000258154	0.000210326	9.86314e-05
multidrug	smeB	0.000156395	0.000119069	0.000185242	0.000150436	0.000266711	0.000161256	0.000221825	9.79591e-05
multidrug	smeD	0.000322115	0.000422035	0.00042346	0.000414306	0.000350477	0.000429438	0.000462363	0.000744201
multidrug	smeE	3.89097e-05	0.000141557	0.000110819	0.000130781	9.71893e-05	0.000143265	0.000162062	0.000177833
polymyxin	arnA	0.000531955	0.000426306	0.000262932	0.000378006	0.000322949	0.000375926	0.0001984	0.000145817
puromycin	puromycin resistance protein	8.57041e-05	0.000142676	0.00135762	0.000112752	0.00288837	7.91337e-05	0.00241763	0.00019425
quinolone	norB	0.000372562	0.000307273	0.000206643	0.000126697	0.000154008	0.000202944	0.000375902	0.000370991
quinolone	qepA	0.00137036	0.00174646	0.00205971	0.00227033	0.00157484	0.00165537	0.00239757	0.00291095
rifamycin	ADP-ribosylating transferase	0.0116864	0.00624897	0.00959771	0.00566241	0.00804239	0.00520963	0.0130321	0.00781265
rifamycin	rifampin monooxygenase	0.00327258	0.00210336	0.00194747	0.00173335	0.00232465	0.00178619	0.00871193	0.00454481
sulfonamide	sul1	0.00497277	0.00520374	0.00108515	0.00100764	0.00132448	0.00158288	0.000672251	0.000710537
sulfonamide	sul2	0.00299154	0.00324248	0.000815546	0.000517249	0.000396874	0.000850425	0.000368298	0.000348877
sulfonamide	sul4	0.000715652	0.000756726	0.000819977	0.000678098	0.000604357	0.000707689	0.00042972	0.000554632
tetracenomycin	tetracenomycin	0.00278698	0.00195794	0.0019177	0.00135882	0.00330555	0.00219986	0.00390334	0.00130884
tetracycline	otrA	0.00131593	0.00107543	0.0012575	0.000903473	0.00139583	0.000759231	0.00125237	0.00125374
tetracycline	tet35	1.74738e-05	9.13882e-05	0.000107749	8.92331e-05	0.000131498	0.000111226	0.000239195	0.000182039
tetracycline	tet41	1.60785e-05	4.46201e-06	4.35889e-05	4.60009e-05	1.46221e-05	1.39141e-05	1.60417e-05	5.01654e-05
tetracycline	tet43	0.000143463	8.62784e-05	0.000197017	7.43029e-05	0.000156041	9.63933e-05	0.000326366	0.00016371
tetracycline	tetA	0.000369728	0.000315514	1.90696e-05	0.000154033	0.000176003	0.000100856	6.92276e-05	0.000125526
tetracycline	tetG	0.000324165	0.00048402	6.85861e-05	0.000126859	0.000255962	0.000107309	8.12502e-05	3.32882e-05
tetracycline	tetL	0.00150781	0.0010137	0.000398305	0.000835991	0.000369362	3.54781e-05	0.000444378	0.000126437
tetracycline	tetM	0.000720296	0.000560071	0.000404997	0.000230612	0.000286634	0.00034295	0.00158148	0.000413065
tetracycline	tetO	0.000109978	2.15744e-05	2.11297e-05	6.94534e-06	9.56695e-06	1.55608e-05	6.57383e-06	2.46098e-05
tetracycline	tetP	0.000271626	0.000456478	0.00033879	0.000520921	0.000275662	0.00052609	0.000198176	0.000518305
tetracycline	tetR	0.000335021	0.000159873	2.84812e-05	0.000155881	0.000155401	0.000279214	6.76349e-05	0.000307896
		0.00161734	0.00148711	0.00126977	0.00123792	0.00140091	0.00131058	0.00162837	0.00156097

## Sheet: Table S4
Table S4 The relative abundance of potential HBPs
Phylum	Species	BS-1	BS-2	BS-3	CK-0.5a-1	CK-0.5a-2	CK-0.5a-3	CK-1.5a-1	CK-1.5a-2	CK-1.5a-3	PM-0.5a-1	PM-0.5a-2	PM-0.5a-3	PM-1.5a-1	PM-1.5a-2	PM-1.5a-3	CM-0.5a-1	CM-0.5a-2	CM-0.5a-3	CM-1.5a-1	CM-1.5a-2	CM-1.5a-3	CD-0.5a-1	CD-0.5a-2	CD-0.5a-3	CD-1.5a-1	CD-1.5a-2	CD-1.5a-3	SE-0.5a-1	SE-0.5a-2	SE-0.5a-3	SE-1.5a-1	SE-1.5a-2	SE-1.5a-3	Total
Proteobacteria	Achromobacter piechaudii	0	0	0	0	0	0	3.5e-07	2.81e-07	2.98e-08	0	0	0	4.11e-07	0	6.89e-08	0	0	0	3.31e-07	2.26e-07	0	0	0	0	0	3.03e-07	1.27e-07	0	0	0	1.37e-07	1.28e-06	1.85e-07	3.7297e-06
Proteobacteria	Achromobacter xylosoxidans	3.11208e-06	3.73988e-06	3.04737e-06	4.84896e-06	2.43379e-06	6.21074e-06	2.91e-06	3.49e-06	3.27e-06	4.49382e-06	7.84274e-06	5.46047e-06	6.85e-06	4.45e-06	3.77e-06	6.40708e-06	3.59593e-06	5.16577e-06	5.67e-06	2.97e-06	3.26e-06	6.09964e-06	3.22157e-06	5.80751e-06	3.2e-06	7.18e-06	5.27e-06	2.37694e-06	3.4266e-06	2.69832e-06	2.75e-06	4.41e-06	5.13e-06	0.000144569
Proteobacteria	Acinetobacter baumannii	0	0	0	3.34763e-07	0	0	1.19e-06	1.6e-06	1.62e-06	3.77898e-07	1.66561e-06	8.35498e-07	8.24e-07	1.86e-06	1.9e-06	1.31481e-06	1.36903e-06	1.50154e-06	2.12e-06	2.19e-06	1.31e-06	5.28292e-06	2.29292e-06	9.56996e-07	1.63e-06	1.52e-06	3.86e-06	1.73649e-06	2.29663e-06	2.14482e-06	2.28e-06	4e-06	1.21e-06	5.12239e-05
Proteobacteria	Acinetobacter calcoaceticus	0	0	0	0	0	0	1.06e-07	0	0	0	0	0	1.55e-07	0	1.09e-07	0	0	0	0	1.08e-07	0	0	0	0	0	0	0	0	0	0	2.49e-07	0	2.43e-07	9.7e-07
Proteobacteria	Acinetobacter haemolyticus	0	6.235e-07	0	0	0	2.51765e-07	0	0	0	4.95379e-07	0	0	1.01e-07	0	0	0	0	2.38587e-07	4.34e-07	9.89e-08	9.59e-08	0	0	1.99333e-07	0	0	2.23e-07	0	7.07696e-07	2.37991e-07	0	1.37e-07	0	3.84405e-06
Proteobacteria	Acinetobacter johnsonii	0	0	0	0	0	0	0	3.2e-07	2.38e-07	0	0	0	0	0	0	0	0	0	0	0	9.21e-08	0	0	0	0	0	0	0	0	0	0	0	0	6.501e-07
Proteobacteria	Acinetobacter junii	0	0	0	0	0	0	0	0	0	0	0	0	9.21e-08	9.9e-08	5.17e-07	0	0	0	2.26e-07	1.8e-07	2.2e-07	0	0	0	0	0	3.1e-05	0	0	0	1.04e-07	0	0	3.24381e-05
Proteobacteria	Acinetobacter radioresistens	0	0	0	0	0	0	0	0	0	0	0	0	0	0	0	0	0	0	0	0	4.49e-06	0	0	0	0	3.5e-07	0	0	0	0	0	0	0	4.84e-06
Proteobacteria	Actinobacillus lignieresii	0	0	0	0	0	0	0	0	0	0	0	0	0	0	0	0	5.31823e-07	0	0	0	0	0	0	0	0	0	0	0	0	0	0	0	0	5.31823e-07
Proteobacteria	Actinobacillus pleuropneumoniae	0	0	0	0	0	0	0	0	0	0	0	0	0	0	2.88e-07	0	0	0	0	0	0	0	0	0	0	0	1.61e-07	0	0	0	0	0	0	4.49e-07
Actinobacteria	Actinomyces gerencseriae	0	0	0	0	0	0	0	0	0	0	0	0	0	0	0	0	0	0	0	0	0	0	0	0	0	0	0	0	0	0	1.07e-07	7.58e-07	1.04e-07	9.69e-07
Actinobacteria	Actinomyces naeslundii	0	0	0	0	0	0	0	0	0	0	0	0	1.11e-07	2.97e-07	0	0	0	0	0	0	5.33e-07	0	0	0	4.87e-08	4.5e-07	3.56e-07	0	0	0	1.27e-07	1.96e-07	0	2.1187e-06
Firmicutes	Aerococcus viridans	0	0	0	0	0	0	1.76e-07	1.51e-07	0	0	0	0	9.21e-08	8.09e-08	8.68e-08	0	0	0	0	8.98e-08	0	0	0	0	0	0	1.94e-07	0	0	0	0	8.16e-08	0	9.522e-07
Proteobacteria	Aeromonas caviae	0	0	0	0	0	0	8.51e-07	0	0	0	0	0	5.18e-07	4.46e-07	7.38e-08	0	0	0	1.52e-07	1.44e-07	7e-08	0	0	3.64656e-07	3.78e-07	6.66e-08	0	0	0	0	1.67e-07	0	0	3.23106e-06
Proteobacteria	Aeromonas hydrophila	3.71798e-07	7.07856e-07	4.05662e-07	0	0	0	0	0	2.87e-07	3.40243e-07	0	0	9.62e-07	2.06e-07	1.41e-06	0	3.17213e-07	0	0	6.37e-07	3.64e-07	2.96336e-07	0	3.57872e-07	2.17e-06	0	0	0	0	6.5384e-07	9.44e-07	0	1.93e-07	1.06238e-05
Proteobacteria	Aeromonas salmonicida	3.71798e-07	1.75672e-06	0	0	0	0	0	1.48e-07	0	1.74468e-07	1.66561e-07	0	0	2.02e-07	0	6.67984e-07	5.05126e-07	1.35433e-07	0	2.14e-07	1.6e-07	5.46946e-07	1.26653e-06	7.9407e-07	7.5e-08	0	1.21e-07	1.53608e-06	4.01722e-07	2.7019e-07	0	2.06e-07	0	9.71962e-06
Proteobacteria	Aeromonas sobria	0	8.53443e-07	0	0	0	3.44615e-07	2.38e-07	0	0	0	0	0	1.22e-07	0	1.15e-07	0	0	0	0	2.38e-07	0	3.2681e-07	3.6318e-07	0	0	1.1e-07	0	0	0	9.77282e-07	0	4.32e-07	1.34e-07	4.25433e-06
Proteobacteria	Aeromonas veronii	4.34403e-07	0	0	0	4.64983e-07	4.7549e-07	7.97e-08	1.49e-06	1.96e-06	1.26453e-06	6.74177e-07	9.27732e-07	7.78e-07	4.19e-07	1e-06	4.45242e-07	8.9706e-07	1.58238e-07	0	9.77e-07	0	6.06149e-07	2.21764e-06	1.66449e-06	7.52e-07	3.35e-07	1.75e-07	3.6505e-07	2.89069e-07	0	1.16e-07	7.27e-08	5.74e-07	1.96126e-05
Actinobacteria	Amycolatopsis orientalis	2.94665e-07	5.61005e-07	2.94081e-07	8.18508e-07	1.88715e-06	7.81619e-07	1.05e-07	1.48e-07	4.8e-07	1.21469e-06	3.03651e-07	4.70387e-07	0	3.49e-07	8.8e-07	1.29876e-06	6.89882e-07	7.40706e-07	0	3.83e-07	3.11e-07	0	7.48271e-07	3.20594e-07	1.74e-07	9.19e-08	3.84e-07	3.19425e-06	5.35629e-07	4.63459e-07	8.79e-07	7.98e-08	2.34e-07	1.9116e-05
Firmicutes	Anaerococcus lactolyticus	0	0	0	0	0	0	0	3.9e-07	0	0	0	0	0	0	0	0	0	0	0	1.85e-07	0	0	0	0	0	1.71e-07	0	0	0	0	1.07e-07	0	0	8.53e-07
Proteobacteria	Anaplasma phagocytophilum	0	0	0	0	0	0	0	0	0	7.37338e-07	0	0	1.38e-06	1.7e-07	0	0	0	0	9.89e-08	0	0	0	0	0	1.64e-07	8.68e-08	2.03e-07	0	0	0	3.26e-07	8.55e-08	0	3.25154e-06
Proteobacteria	Arcobacter butzleri	0	0	0	0	0	0	0	0	0	0	0	0	0	2.14e-07	2.47e-07	0	0	0	3.89e-07	0	0	0	0	0	5.58e-07	1.18e-07	0	0	0	0	3.4e-07	4.46e-07	0	2.312e-06
Proteobacteria	Arcobacter cryaerophilus	0	0	0	0	0	0	0	7.24e-08	0	0	0	0	0	1.15e-07	0	0	0	0	0	0	1.24e-07	0	0	0	1.12e-07	0	0	0	0	0	0	0	0	4.234e-07
Firmicutes	Bacillus anthracis	0	0	0	0	0	7.47549e-07	0	0	0	0	0	0	7.35e-08	0	0	3.32219e-07	0	0	0	0	0	0	3.93911e-07	0	0	0	0	0	0	0	0	0	0	1.54718e-06
Firmicutes	Bacillus cereus	5.26706e-06	2.74739e-06	3.83194e-06	3.71755e-06	6.48675e-06	5.59249e-06	5.89e-06	2.5e-06	5.54e-06	9.69411e-06	6.7233e-06	6.4257e-06	4.14e-06	3.88e-06	6.18e-06	5.62223e-06	4.79832e-06	7.45897e-06	4.19e-06	5.56e-06	5.43e-06	5.96656e-06	3.56324e-06	2.82217e-06	4.51e-06	2.52e-06	7.45e-06	4.95545e-06	3.79165e-06	7.25837e-06	5.29e-06	7.73e-06	8.6e-06	0.000176133
Firmicutes	Bacillus circulans	0	0	0	0	0	0	1.68e-07	0	8.78e-08	0	0	0	0	1.7e-08	6.09e-09	0	0	0	0	1.06e-07	1.02e-07	0	0	0	1.9e-07	0	0	0	0	0	6.53e-08	1.03e-07	0	8.4519e-07
Firmicutes	Bacillus coagulans	1.18808e-07	0	2.37144e-07	2.29876e-06	5.96576e-07	1.00573e-06	4.5e-07	8.67e-07	6.96e-07	8.08716e-07	2.90239e-06	1.40166e-06	4.87e-07	6.81e-07	2.31e-06	8.92995e-07	5.79887e-07	8.65549e-08	2.92e-07	3.32e-07	2.64e-07	3.68489e-07	1.92513e-07	1.93399e-06	1.16e-06	3.68e-07	2.35e-07	2.15475e-06	1.97137e-06	2.59016e-07	4.6e-07	3.19e-07	6.66e-07	2.73963e-05
Firmicutes	Bacillus licheniformis	0	0	0	0	7.36667e-07	0	0	3.52e-07	0	2.87112e-07	0	0	0	0	0	7.99787e-07	0	0	0	4.75e-08	2.93e-08	1.26161e-07	1.59292e-06	1.05329e-06	0	0	0	0	0	8.27608e-07	0	0	0	5.85234e-06
Firmicutes	Bacillus mycoides	0	0	0	0	0	0	8.08e-08	0	0	0	0	0	0	0	3.98e-07	0	0	0	1.73e-07	1.65e-07	0	0	0	0	2.15e-07	6.32e-07	0	0	0	0	3.8e-07	1.04e-07	1.85e-07	2.3328e-06
Firmicutes	Bacillus pumilus	4.81567e-07	6.87631e-07	4.80612e-07	0	7.80101e-07	0	2.11e-07	1.22e-07	4.51e-08	5.46333e-07	6.4721e-07	5.01299e-07	3.31e-07	1.37e-06	1.39e-07	8.20684e-07	1.23147e-06	1.41244e-06	4.71e-07	1.79e-06	2.1e-07	1.75544e-07	4.3835e-07	3.45304e-06	2.45e-07	6.7e-08	5.57e-07	0	1.73442e-07	1.7498e-07	2.52e-07	6.51e-07	4.83e-07	1.89488e-05
Firmicutes	Bacillus subtilis	1.18696e-06	0	0	0	1.10751e-06	0	5.51e-07	3.82e-07	3.3e-07	3.1347e-07	2.85899e-07	6.99468e-07	1.47e-07	0	3.77e-07	1.00995e-06	0	8.64737e-07	4.29e-07	1.15e-07	2.1e-07	0	3.4139e-06	0	1.57e-06	4.79e-07	1.2e-06	1.18925e-05	4.90476e-06	3.84359e-06	9.51e-07	1.08e-06	6.98e-07	3.80418e-05
Firmicutes	Bacillus thuringiensis	0	1.14605e-06	4.08287e-07	0	0	2.65523e-07	7.84e-07	2.29e-06	9.99e-07	3.01603e-07	7.03489e-07	5.53484e-07	5.41e-07	2.29e-07	0	5.44965e-07	3.19266e-07	3.40512e-06	1.16e-06	2.15e-07	1.31e-06	5.81454e-07	0	9.42181e-07	8.51e-07	4.71e-07	7.06e-07	4.28813e-06	8.35524e-07	5.51739e-07	1.33e-06	1.14e-06	1.3e-06	2.81728e-05
Uroviricota	Bacillus thuringiensis phage MZTP02	0	0	0	0	0	0	0	0	0	0	0	0	0	0	0	0	0	0	6.44e-08	0	0	0	0	0	5.35e-08	0	0	0	0	0	0	0	0	1.179e-07
Bacteroidetes	Bacteroides caccae	0	0	0	0	0	0	6.07e-07	1.78e-07	1.36e-07	0	0	0	0	0	8.18e-08	0	0	0	8.9e-08	4.23e-08	2.05e-07	0	0	0	0	0	1.37e-07	0	0	0	2.93e-07	0	0	1.7691e-06
Bacteroidetes	Bacteroides eggerthii	0	0	0	0	0	0	0	0	0	0	0	0	0	0	0	0	0	0	0	0	1.74e-07	0	0	0	0	0	9.7e-08	0	0	0	0	0	0	2.71e-07
Bacteroidetes	Bacteroides fragilis	1.52763e-06	0	0	1.54093e-06	2.14417e-06	1.75735e-07	8.27e-07	1.29e-06	7.68e-07	1.63516e-06	2.22082e-06	6.49759e-07	0	6.62e-07	4.44e-07	1.46565e-06	1.43482e-06	1.91003e-06	2.49e-07	0	4.46e-07	4.09602e-07	9.91582e-07	1.66904e-07	4.01e-07	1.7e-07	1.99e-07	9.4596e-07	1.65683e-06	1.47654e-06	0	3.05e-07	0	2.61131e-05
Bacteroidetes	Bacteroides fragilis CAG:558	0	0	0	0	0	0	0	0	0	0	0	0	2.74e-07	0	0	0	0	0	0	6.24e-07	0	0	0	0	0	8.22e-08	0	0	0	0	1.03e-07	0	0	1.0832e-06
Bacteroidetes	Bacteroides ovatus	6.58392e-07	3.76048e-06	2.62835e-06	2.6502e-06	2.12943e-06	1.01231e-06	0	0	0	4.48163e-06	5.30914e-06	3.6553e-06	0	6.13e-07	0	5.39856e-06	2.56909e-06	3.35761e-06	0	0	0	3.84002e-06	1.60026e-06	1.60297e-06	0	0	0	1.94295e-06	1.89702e-06	4.30615e-06	0	5.63e-08	0	5.34692e-05
Bacteroidetes	Bacteroides stercoris	0	0	0	0	0	0	5.35e-07	0	4.55e-08	0	0	0	0	0	0	0	0	0	0	0	0	0	0	0	9.51e-08	0	0	0	0	0	1.26e-07	0	0	8.016e-07
Bacteroidetes	Bacteroides thetaiotaomicron	0	0	0	0	0	2.6408e-07	1.01e-06	0	1.4e-07	2.59805e-07	0	0	0	0	0	0	1.07232e-06	2.50257e-07	0	0	0	5.00872e-07	5.56613e-07	2.09083e-07	0	0	0	0	0	0	0	0	0	4.26303e-06
Bacteroidetes	Bacteroides uniformis	0	0	0	0	3.98878e-07	0	0	0	0	0	0	0	0	0	0	0	0	0	0	0	0	0	0	0	0	0	0	0	0	0	0	0	0	3.98878e-07
Proteobacteria	Bilophila wadsworthia	0	0	0	0	0	0	0	0	0	0	0	0	1.45e-07	0	0	0	0	0	0	0	0	0	0	0	0	1.31e-07	0	0	0	0	1.64e-07	3.86e-07	0	8.26e-07
Proteobacteria	Bordetella avium	0	0	0	2.84268e-07	2.05567e-06	0	0	6.1e-08	2.92e-07	0	0	0	6.55e-07	3.48e-07	3.75e-07	0	0	0	7.29e-07	0	1.1e-07	0	0	0	7.5e-07	1.29e-06	1.03e-06	0	0	0	4.18e-08	0	0	8.02174e-06
Proteobacteria	Bordetella bronchiseptica	1.22194e-06	2.84481e-07	0	2.00948e-06	8.7405e-07	5.637e-07	3.21e-06	1.15e-06	6.03e-06	2.65637e-06	2.35485e-06	1.29378e-06	2.51e-06	2.36e-06	3.42e-06	1.39623e-06	2.69585e-06	2.03034e-06	1.54e-06	2.15e-06	2.48e-06	2.82357e-06	2.18156e-06	2.05963e-06	1.82e-06	1.02e-06	2.88e-06	2.65195e-06	1.90419e-06	1.85687e-06	1.56e-06	1.16e-06	3.29e-06	6.74388e-05
Proteobacteria	Bordetella parapertussis	1.06526e-06	0	0	0	4.59382e-07	2.72981e-07	9.88e-08	0	0	8.05687e-07	3.18151e-07	9.85699e-07	0	0	0	2.42632e-07	5.54231e-07	0	0	0	0	2.58877e-07	2.87688e-07	0	0	0	0	0	0	5.16093e-07	0	0	0	5.86549e-06
Proteobacteria	Bordetella pertussis	3.49138e-06	3.90737e-06	5.23833e-06	5.53332e-06	1.69703e-06	3.78834e-06	4.71e-06	4.28e-06	3.13e-06	2.99774e-06	4.32561e-06	4.54906e-06	5.5e-06	6.37e-06	5.12e-06	3.131e-06	2.42997e-06	9.61399e-07	4.88e-06	5.47e-06	6.16e-06	6.85207e-07	4.76879e-06	2.41877e-06	6.17e-06	2.49e-06	5.28e-06	1.55814e-06	1.14133e-06	1.0039e-06	7.09e-06	2.7e-06	5.39e-06	0.000128367
Firmicutes	Brevibacillus brevis	0	0	0	0	0	0	0	0	0	0	0	0	9.97e-08	0	0	0	0	0	0	2.92e-07	0	0	0	0	8.49e-08	0	1.64e-07	0	0	0	0	6.9e-08	1.37e-06	2.0796e-06
Proteobacteria	Brevundimonas diminuta	0	0	0	0	1.03088e-06	0	1.29e-06	6.16e-07	1.11e-06	0	0	0	8.99e-07	3.16e-07	9.74e-07	0	0	0	1.52e-06	8.05e-07	5.98e-07	0	0	0	4.38e-07	5.51e-07	2.76e-07	0	0	0	1.53e-06	1.39e-06	7.63e-07	1.41069e-05
Proteobacteria	Brevundimonas vesicularis	0	0	0	0	0	0	1.02e-07	0	0	0	0	0	0	0	8.88e-08	0	0	0	1.65e-07	2.85e-07	0	0	0	0	6.85e-08	0	0	0	0	0	9.06e-08	0	0	7.999e-07
Proteobacteria	Brucella melitensis	0	0	0	0	0	0	6.42e-08	1.1e-07	5.46e-08	2.1582e-07	0	0	0	1.3e-07	3.7e-07	0	0	0	0	1.57e-07	2.55e-07	0	4.62379e-07	0	4.56e-07	0	8.47e-08	0	0	0	2.19e-07	4.82e-07	0	3.0607e-06
Proteobacteria	Brucella suis	0	0	0	0	0	0	2.67e-07	3.25e-07	4.84e-07	0	0	0	0	1.74e-07	2.77e-07	0	0	0	0	1.93e-07	0	0	0	0	0	1.78e-07	2.08e-07	0	0	0	2.23e-07	0	0	2.329e-06
Proteobacteria	Burkholderia cenocepacia	5.8254e-07	2.11579e-06	0	3.5908e-06	8.11037e-07	4.30006e-07	2.07e-06	2.12e-06	1.5e-06	1.86735e-07	2.14137e-06	1.22867e-06	2.96e-06	4.34e-06	1.29e-06	6.21553e-07	9.86229e-07	4.18611e-07	2.89e-06	5.1e-06	4.16e-06	7.00948e-07	1.55177e-07	4.37197e-06	3.22e-06	3.18e-06	3.29e-06	2.07146e-06	2.55061e-07	1.37634e-06	2.83e-06	2.51e-06	8.41e-07	6.43453e-05
Proteobacteria	Burkholderia cepacia	2.5538e-06	1.18752e-06	2.07501e-07	2.98439e-07	2.63774e-07	0	2.61e-07	1.25e-06	1.24e-06	0	1.86695e-06	0	8.72e-07	1.6e-06	1.38e-06	1.89683e-06	2.85951e-07	5.94158e-07	2.54e-06	1.33e-06	1.85e-06	1.12442e-06	0	4.00742e-07	2.27e-06	1.12e-06	1.86e-06	9.40822e-07	2.71003e-07	5.32273e-07	1.33e-06	6.71e-07	1.22e-06	3.32182e-05
Proteobacteria	Burkholderia mallei	0	0	0	0	0	0	2.06e-07	0	1e-07	0	0	0	1.21e-07	2.15e-07	5.71e-08	0	0	0	6.21e-07	1.25e-06	5.74e-08	0	0	0	2.06e-07	0	6.39e-08	0	0	0	3.33e-07	2.69e-07	6.66e-08	3.566e-06
Proteobacteria	Burkholderia pseudomallei	5.85498e-06	9.7822e-06	9.3361e-06	6.81775e-06	6.20336e-06	1.17056e-05	1.3e-05	1.03e-05	9.85e-06	7.5021e-06	1.05179e-05	9.46799e-06	1.16e-05	1.06e-05	1.48e-05	1.21562e-05	1.07104e-05	8.96411e-06	1.53e-05	1.2e-05	1.13e-05	5.99329e-06	7.62606e-06	1.285e-05	1.36e-05	1.33e-05	9.65e-06	4.43988e-06	7.09059e-06	6.61467e-06	1.39e-05	1.36e-05	8.38e-06	0.000334813
Proteobacteria	Burkholderia thailandensis	6.65322e-07	2.34116e-07	4.90898e-07	4.4091e-07	6.64437e-07	1.69912e-06	1.28e-06	1.19e-06	1.22e-06	7.86331e-07	2.62788e-07	7.17116e-07	5.53e-07	4.95e-08	2.9e-06	0	1.22932e-06	1.07399e-06	2.13e-06	7.52e-07	4.5e-07	6.26941e-07	1.64657e-07	9.80475e-07	2.78e-06	1.12e-06	8.94e-07	2.59098e-06	1.56917e-06	1.89803e-07	3.48e-07	1.73e-06	1.21e-06	3.29929e-05
Proteobacteria	Campylobacter coli	0	3.97147e-07	0	0	0	0	1.48e-07	8.95e-07	2.28e-07	3.15539e-07	0	0	1.99e-07	4.74e-07	2.92e-07	1.14029e-06	3.25588e-07	0	3.7e-07	4.61e-08	2.2e-07	0	3.38009e-07	0	5.58e-07	1.72e-07	6.41e-07	0	0	0	2.25e-07	3.75e-07	0	7.35967e-06
Proteobacteria	Campylobacter concisus	0	0	0	0	0	0	8.63e-08	7.18e-07	5.64e-07	0	0	0	9e-08	2.37e-07	0	0	0	0	0	0	5.51e-07	0	0	0	6.51e-07	8.25e-07	0	0	0	0	0	3.18e-07	0	4.0403e-06
Proteobacteria	Campylobacter curvus	0	0	0	0	0	0	3.8e-07	0	0	0	0	0	0	0	0	0	0	0	0	0	0	0	0	0	0	0	0	0	0	0	8.94e-08	0	0	4.694e-07
Proteobacteria	Campylobacter fetus	0	0	0	0	0	5.49047e-07	0	0	0	0	5.62093e-07	0	0	0	0	4.88006e-07	4.89594e-07	0	0	0	0	2.28686e-07	1.01654e-06	0	0	0	0	2.21994e-06	6.77843e-07	0	0	0	0	6.23175e-06
Proteobacteria	Campylobacter hyointestinalis	0	0	0	0	0	0	0	0	0	0	0	0	0	0	0	0	0	0	0	0	0	0	0	0	0	0	0	3.02062e-07	0	0	0	0	0	3.02062e-07
Proteobacteria	Campylobacter lari	0	0	0	0	0	0	0	8.33e-08	0	0	0	0	0	5.34e-07	0	0	0	0	1.04e-07	2.97e-07	1.92e-07	0	0	0	0	4.56e-07	0	0	0	0	1.14e-07	1.8e-07	0	1.9603e-06
Bacteroidetes	Capnocytophaga canimorsus	2.92619e-07	8.35663e-07	0	0	0	0	1.07e-06	3.74e-07	9.41e-07	0	3.76285e-07	5.82905e-07	2.81e-07	0	0	0	6.85091e-07	0	0	6.1e-08	1.18e-07	0	1.28856e-06	0	4.07e-07	2.25e-07	2.96e-07	2.47872e-07	4.2156e-07	6.37948e-07	7.04e-08	2.22e-07	0	9.4339e-06
Bacteroidetes	Capnocytophaga cynodegmi	0	0	0	0	0	0	0	0	0	0	0	0	9e-08	7.91e-08	0	0	0	0	0	0	0	0	0	0	0	2.43e-07	0	0	0	0	2.03e-07	0	1.98e-07	8.131e-07
Proteobacteria	Cardiobacterium hominis	0	0	0	0	0	0	0	0	0	0	0	0	8.15e-07	0	0	0	0	0	0	0	0	0	0	0	0	0	0	0	0	0	0	0	0	8.15e-07
Chlamydiae	Chlamydia trachomatis	2.59305e-06	9.78337e-07	2.18552e-06	2.0046e-06	1.55004e-06	2.49183e-06	0	1.8e-07	0	2.45149e-06	2.32332e-06	4.49883e-07	0	0	1.65e-07	3.42859e-06	1.60412e-06	2.31794e-06	2.25e-07	1.07e-07	1.65e-07	2.07931e-06	0	4.09332e-06	1.49e-07	3.14e-07	0	1.61429e-06	1.43565e-06	2.69548e-06	0	6.2e-07	3.84e-07	3.86058e-05
Proteobacteria	Chromobacterium violaceum	2.53257e-06	3.18579e-06	1.84216e-06	1.59163e-06	2.60394e-06	2.69335e-06	1.4e-06	1.85e-06	8.12e-07	1.51833e-06	1.69957e-06	3.50543e-06	1.73e-06	1.27e-06	2.74e-06	4.25809e-06	1.28503e-06	1.11101e-06	1.23e-06	1.71e-06	1.61e-06	2.6811e-06	5.0933e-07	2.78496e-06	1.73e-06	1.49e-06	2.08e-06	2.4687e-06	2.33354e-06	1.26663e-06	1.7e-06	2.02e-06	6.5e-07	6.38932e-05
Proteobacteria	Citrobacter amalonaticus	0	0	0	0	0	0	0	0	0	0	0	0	0	3.29e-07	0	0	0	0	0	0	0	0	0	0	0	0	0	0	0	0	0	1.66e-07	0	4.95e-07
Proteobacteria	Citrobacter freundii	0	0	0	0	0	2.58461e-07	7.61e-07	8.48e-08	4.34e-07	0	0	0	3.23e-07	1.19e-06	1.52e-07	2.29726e-07	5.30393e-07	0	1.33e-06	8.69e-07	7.92e-07	1.63598e-06	3.03009e-07	0	2.8e-07	4.97e-07	2.59e-07	0	2.42173e-07	0	2.32e-07	0	0	1.04035e-05
Proteobacteria	Citrobacter koseri	0	0	0	0	0	0	0	6.09e-07	0	0	0	0	0	0	0	0	0	0	7.83e-08	0	0	0	0	0	0	0	0	0	0	0	0	0	0	6.873e-07
Firmicutes	Clostridioides difficile	0	0	1.62431e-06	1.72781e-07	1.28188e-06	0	5.31e-07	8.01e-07	1.34e-06	0	8.94144e-07	0	5.12e-07	6.73e-07	1.17e-06	2.933e-07	1.67493e-07	1.25086e-06	1.51e-07	1.12e-06	5.8e-07	2.06638e-07	0	4.873e-06	5.54e-07	3.91e-07	8.58e-07	0	0	0	1.52e-06	1.79e-06	9.22e-07	2.36774e-05
Firmicutes	Clostridium baratii	0	0	0	0	0	0	0	0	0	0	0	0	0	3.03e-07	1.3e-07	0	0	0	0	0	0	0	0	0	0	0	0	0	0	0	0	3.67e-07	4.54e-07	1.254e-06
Firmicutes	Clostridium botulinum	2.07949e-06	0	1.8023e-06	2.10699e-06	7.78762e-07	4.90815e-07	2.75e-07	1.74e-06	1.57e-06	1.28917e-06	0	0	1.35e-06	1.61e-06	3.73e-07	1.39708e-06	6.26369e-07	1.46182e-07	2.24e-06	9.79e-07	1.67e-06	0	1.30053e-06	8.54917e-07	3.98e-07	1.44e-06	1.21e-06	3.55283e-07	1.44535e-07	0	2.22e-06	2.39e-06	8.84e-07	3.37214e-05
Firmicutes	Clostridium butyricum	0	0	0	0	0	0	3.27e-07	1.57e-06	3.76e-07	0	0	0	1.23e-06	1.01e-06	4.22e-07	0	0	0	7.76e-07	7.82e-07	2.55e-07	0	0	0	8.56e-07	1.13e-06	6.61e-07	0	0	0	3.98e-06	3.84e-06	5.07e-06	2.2285e-05
Firmicutes	Clostridium perfringens	0	0	0	0	0	2.69948e-07	0	4.92e-07	1.8e-07	0	3.14616e-07	1.74458e-06	4.81e-07	5.08e-07	0	4.79872e-07	0	2.61632e-07	7.45e-07	8.35e-08	4.66e-07	5.23639e-07	8.72871e-07	0	2.55e-07	1.18e-07	4.68e-07	0	2.58684e-07	0	0	5.01e-07	0	9.02334e-06
Firmicutes	Clostridium septicum	0	0	0	0	0	0	0	9.97e-08	7.41e-07	0	0	0	6.06e-08	0	0	0	0	0	0	0	0	0	0	0	0	0	0	0	0	0	0	0	0	9.013e-07
Firmicutes	Clostridium sporogenes	0	0	0	0	0	0	3.5e-07	0	9.93e-08	0	0	0	1.19e-07	6.29e-07	0	0	0	0	1.22e-07	5.83e-07	0	0	0	0	0	0	4.07e-07	0	0	0	0	4.21e-07	3.94e-07	3.1243e-06
Firmicutes	Clostridium tetani	0	0	0	2.52526e-07	3.0915e-07	1.83708e-07	0	0	0	0	4.2821e-07	9.95016e-07	0	3.78e-08	1.22e-06	0	0	3.48183e-07	0	0	0	3.48432e-07	1.27068e-06	2.90898e-07	5.4e-07	0	0	2.82077e-07	8.60651e-07	0	0	0	0	7.36733e-06
Actinobacteria	Collinsella aerofaciens	1.28673e-06	3.82017e-07	0	7.46857e-07	7.61767e-07	2.01894e-06	0	0	2.34e-07	1.13922e-06	2.23445e-06	6.02246e-07	0	1.91e-07	2.05e-07	1.48827e-06	1.49008e-06	2.25312e-06	5.1e-07	1.07e-06	1.45e-07	1.43438e-06	8.60646e-07	0	7.21e-07	9.77e-08	1.76e-07	5.12192e-07	1.15004e-06	1.51862e-06	3.34e-07	9.63e-08	6.23e-07	2.42826e-05
Proteobacteria	Comamonas testosteroni	6.01958e-07	7.64035e-07	2.00255e-07	1.61536e-07	3.89381e-07	0	0	2.64e-06	1.44e-07	0	0	0	4.17e-07	7.97e-08	5.25e-07	1.37106e-07	3.13185e-07	2.92363e-07	1.28e-06	1.03e-06	6.08e-07	5.85145e-07	9.37454e-07	0	7.72e-08	1.78e-07	6.49e-07	3.55283e-07	1.44535e-07	1.45817e-07	6.53e-07	6.75e-07	3.9e-07	1.4374e-05
Actinobacteria	Corynebacterium bovis	3.91366e-07	3.30592e-07	3.9059e-07	2.79582e-07	0	0	0	1.31e-07	0	0	6.22317e-07	2.41009e-07	0	0	1.22e-07	2.75086e-07	0	0	0	0	0	2.93504e-07	3.1708e-07	0	0	9.69e-08	4.66e-08	1.97206e-06	9.64186e-07	6.80176e-07	3.39e-07	3.92e-08	2.2e-06	9.73225e-06
Actinobacteria	Corynebacterium diphtheriae	3.64148e-06	2.97125e-06	0	4.18798e-07	3.36502e-07	0	2e-06	2.47e-06	3.28e-06	7.86899e-07	0	0	3.9e-06	1.93e-06	3.2e-06	1.49827e-06	8.99246e-07	0	2.38e-06	5.35e-06	2.04e-06	3.79261e-07	8.42937e-07	0	2.07e-06	1.3e-06	1.91e-06	1.35734e-06	3.7472e-07	3.78043e-07	5.03e-06	1.61e-06	3.45e-06	5.58047e-05
Actinobacteria	Corynebacterium jeikeium	0	0	0	0	0	0	0	0	0	0	0	0	1.16e-07	0	0	0	0	0	3.42e-07	2.12e-07	1.03e-07	0	0	0	9.25e-08	8.8e-07	1.14e-07	0	0	0	3.74e-07	0	0	2.2335e-06
Actinobacteria	Corynebacterium striatum	0	0	0	0	0	0	1.23e-07	0	0	0	0	0	0	4.49e-08	4.84e-07	0	0	0	0	3.76e-07	2.43e-07	0	0	0	0	0	2.7e-07	0	0	0	5.12e-07	8.22e-08	1.52e-07	2.2871e-06
Actinobacteria	Corynebacterium ulcerans	0	0	8.21894e-07	0	0	3.16552e-07	0	0	9.56e-07	0	3.68931e-07	0	0	0	6.32e-07	0	3.21346e-07	0	0	0	0	3.00197e-07	0	0	2.14e-07	0	0	0	0	0	0	0	0	3.93092e-06
Actinobacteria	Corynebacterium urealyticum	0	0	0	0	6.2659e-07	0	0	0	0	0	0	0	1.1e-07	0	7.55e-08	0	0	0	4.11e-08	0	0	0	0	0	0	0	0	0	3.48877e-07	3.51971e-07	9.03e-08	5.48e-08	0	1.69914e-06
Actinobacteria	Corynebacterium xerosis	0	0	0	0	4.06816e-07	0	6.71e-07	1.26e-07	6.84e-07	0	0	0	7.88e-07	8.83e-07	1.39e-06	0	0	0	0	7.54e-07	1.13e-07	0	0	0	9.04e-07	3.18e-07	9.44e-07	0	0	1.66421e-07	5.68e-07	3.34e-07	5.07e-07	9.55724e-06
Proteobacteria	Coxiella burnetii	2.676e-06	5.31283e-07	1.49582e-06	2.756e-06	2.58217e-06	3.94304e-06	1.67e-06	6.1e-06	7.55e-07	1.48071e-06	1.88464e-06	2.53992e-06	1.46e-06	4.22e-06	1.07e-06	7.95566e-06	2.04309e-06	2.04979e-05	4.38e-06	3.73e-06	3.7e-06	4.28941e-06	3.85853e-06	3.21981e-06	2.42e-06	1.18e-05	2.27e-06	3.28498e-06	3.08038e-06	2.80603e-06	4.33e-06	6.1e-06	3.04e-06	0.00012797
Proteobacteria	Cystobacter fuscus	1.36555e-06	2.42892e-06	1.98193e-06	4.97515e-06	1.14128e-06	1.09186e-06	1.88e-06	4.2e-06	2.79e-06	1.46283e-06	6.90578e-06	4.80021e-06	6.1e-06	3.42e-06	4.39e-06	4.98689e-06	4.54643e-06	4.56887e-06	4.32e-06	7.75e-06	4.19e-06	3.82914e-06	3.6074e-06	3.13623e-06	6.69e-06	2.97e-06	4.47e-06	2.35983e-06	2.22888e-06	2.03522e-06	6.01e-06	6.87e-06	8.69e-06	0.000132192
Proteobacteria	Delftia acidovorans	0	1.21551e-06	0	0	0	0	6.13e-07	6.66e-07	3.45e-06	0	0	0	2.26e-06	5.31e-07	1.6e-06	0	0	0	2.66e-06	9.68e-07	1.72e-06	0	0	0	2.53e-06	9.87e-07	7.48e-08	0	0	0	0	6.29e-08	0	1.93382e-05
Proteobacteria	Edwardsiella tarda	0	3.04647e-07	0	0	0	0	0	5.4e-08	0	0	0	0	3.33e-07	0	2.65e-07	0	7.49264e-07	0	0	2.24e-07	0	0	2.59283e-07	0	9.09e-07	3.59e-07	0	0	0	0	0	3.45e-07	2.19e-07	4.02119e-06
Actinobacteria	Eggerthella lenta	0	0	0	0	0	0	0	0	0	0	0	3.79772e-07	0	0	0	0	8.5414e-07	0	0	0	1.34e-07	0	0	0	0	0	0	0	0	0	0	0	0	1.36791e-06
Proteobacteria	Eikenella corrodens	0	0	6.89403e-07	0	1.71786e-07	0	6.39e-07	8.45e-07	2.13e-07	0	0	6.79935e-07	1e-07	4.29e-07	3.62e-07	8.97472e-07	7.64617e-07	0	0	9.73e-08	3.48e-07	5.80843e-07	1.40862e-06	0	2.5e-07	0	3.7e-07	4.21522e-07	4.97579e-07	0	0	1.58e-07	0	9.92308e-06
Proteobacteria	Enterobacter cloacae	0	0	0	0	0	0	0	0	3.96e-07	7.16166e-07	0	3.00436e-07	0	0	9.17e-08	0	0	0	0	0	0	0	0	0	1.51e-07	0	0	0	0	0	7.67e-07	8.62e-08	1.07e-07	2.6155e-06
Proteobacteria	Enterobacter hormaechei	8.10328e-07	3.25113e-06	1.0783e-06	4.34905e-07	1.74722e-07	2.07652e-07	0	0	0	1.83862e-06	4.84024e-07	5.62354e-07	0	0	0	0	4.21595e-07	0	0	0	0	0	2.18839e-07	0	0	0	0	0	1.94566e-07	1.96292e-07	0	0	0	9.87333e-06
Firmicutes	Enterococcus durans	0	0	0	0	0	0	0	0	0	0	0	0	0	0	0	0	0	0	0	0	0	0	0	0	0	0	0	0	0	0	0	2.59e-07	0	2.59e-07
Firmicutes	Enterococcus faecalis	0	0	0	0	2.49299e-07	2.83327e-07	4.82e-07	3.66e-07	2.91e-07	2.91488e-07	3.30209e-07	0	1.13e-07	4.74e-07	6.76e-07	0	0	8.42327e-07	3.82e-07	1.5e-06	1.64e-07	0	8.41453e-07	0	4.87e-07	3.04e-07	5.53e-07	0	0	0	8.75e-07	2.32e-07	4.14e-07	1.01511e-05
Firmicutes	Enterococcus faecium	0	0	0	0	0	0	2.96e-07	2.47e-07	9.01e-08	0	0	0	8.71e-08	1.41e-08	3.02e-08	0	0	0	4.02e-07	0	0	0	0	0	6.54e-07	5.71e-08	4.46e-08	0	0	4.86056e-07	2.14e-07	3.55e-07	1.35e-07	3.11226e-06
Firmicutes	Enterococcus gallinarum	0	0	0	0	0	0	0	0	6.15e-07	0	0	0	0	0	0	0	0	0	0	0	0	0	0	0	0	0	0	0	0	0	0	0	0	6.15e-07
Firmicutes	Enterococcus hirae	0	0	0	0	7.86251e-07	0	2.66e-06	8.2e-08	3.33e-07	6.12873e-07	2.83154e-07	2.19318e-07	1.67e-06	1.74e-07	1.28e-07	1.74463e-06	0	0	2.55e-07	7.69e-08	4.39e-07	0	0	0	6.5e-08	0	0	0	0	9.52964e-07	0	3.7e-07	0	1.08521e-05
Proteobacteria	Escherichia coli	8.83995e-07	1.10969e-06	9.14208e-07	0	6.65442e-05	2.22345e-05	8.76e-06	8.89e-06	4.53e-06	1.33749e-05	2.33188e-05	5.84216e-06	3.47e-06	3.68e-06	4.29e-06	1.21901e-06	6.45713e-07	1.40388e-06	4.86e-06	3.15e-06	1.69e-06	9.89616e-07	3.71076e-07	2.6903e-07	4.14e-06	3.57e-06	1.98e-06	5.40648e-07	0	6.65685e-07	2.73e-06	5.38e-06	2.05e-06	0.000203497
Firmicutes	Finegoldia magna	0	0	0	0	0	0	0	1.3e-07	0	0	0	0	0	1.27e-07	0	0	2.56909e-07	0	0	3.08e-07	0	2.40001e-07	5.33421e-07	1.00186e-06	1.95e-07	7.09e-08	9.08e-07	0	0	2.3923e-07	6.22e-07	5.81e-08	0	4.69042e-06
Proteobacteria	Fluoribacter dumoffii	0	0	0	0	0	0	0	0	0	0	0	0	0	0	0	0	0	0	0	0	0	0	0	0	0	5.96e-07	0	0	0	0	0	0	0	5.96e-07
Proteobacteria	Fluoribacter gormanii	0	0	0	0	0	0	0	0	0	0	0	0	0	4.02e-07	1.02e-07	0	0	0	0	0	0	0	0	0	0	0	0	0	0	0	0	0	0	5.04e-07
Proteobacteria	Francisella tularensis	0	0	0	0	0	0	0	2.32e-07	0	0	0	0	0	0	4.44e-07	0	0	0	0	0	0	0	0	0	0	0	0	0	0	0	0	0	0	6.76e-07
Fusobacteria	Fusobacterium nucleatum	2.47865e-07	0	0	0	8.01667e-07	0	5e-07	0	1.97e-07	0	0	0	0	0	0	0	3.86875e-07	0	0	0	0	3.61413e-07	0	3.01735e-07	5.55e-08	0	0	0	1.78543e-07	0	0	0	0	3.0306e-06
Fusobacteria	Fusobacterium periodonticum	0	0	0	0	0	0	0	0	0	0	3.1726e-07	1.47441e-06	0	0	0	0	0	2.57968e-07	0	0	0	0	0	0	0	0	0	0	7.65184e-07	0	0	0	0	2.81482e-06
Actinobacteria	Gordonia amarae	0	0	0	3.20025e-07	2.57139e-07	3.05602e-07	0	0	0	3.00655e-07	0	0	0	0	0	0	0	0	0	0	0	0	0	0	0	0	0	0	0	0	0	0	0	1.18342e-06
Actinobacteria	Gordonia bronchialis	0	0	0	0	0	0	0	0	0	0	0	0	0	0	0	0	0	0	0	0	0	0	0	0	0	0	0	3.45414e-07	0	0	0	0	2.01e-07	5.46414e-07
Actinobacteria	Gordonia terrae	0	0	0	0	5.65231e-07	0	0	1.93e-07	1.15e-07	0	0	0	9.38e-08	8.25e-08	4.42e-08	0	2.27311e-07	0	4.04e-07	1.69e-07	1.78e-07	0	0	0	4e-08	4.22e-08	0	0	4.19617e-07	0	9.78e-08	7.27e-07	5.16e-08	3.45026e-06
Proteobacteria	Haemophilus haemolyticus	0	0	0	0	0	0	0	8.94e-08	1.77e-07	0	0	0	0	0	1.02e-07	0	0	0	0	0	0	0	0	0	0	0	0	0	0	0	0	0	0	3.684e-07
Proteobacteria	Haemophilus influenzae	1.23328e-06	2.93501e-07	0	0	0	0	0	0	0	0	0	7.67853e-07	0	0	0	0	0	0	1.08e-07	0	9.93e-08	0	0	0	0	6.26e-07	0	0	0	0	2.16e-07	1.6e-07	0	3.50393e-06
Proteobacteria	Haemophilus parainfluenzae	0	0	0	0	0	0	0	0	1.97e-06	0	0	0	2.28e-07	3e-07	4.29e-07	0	0	0	3.5e-07	0	0	0	0	0	0	0	0	0	0	0	1.28e-07	3.03e-07	0	3.708e-06
Proteobacteria	Hafnia alvei	0	1.74399e-06	0	0	0	0	0	5.6e-08	2.78e-07	0	0	0	0	0	1.93e-07	0	0	0	0	0	0	2.67132e-07	0	0	3.48e-07	0	0	0	0	0	0	0	0	2.88612e-06
Proteobacteria	Helicobacter pullorum	0	0	0	0	0	0	0	0	0	0	0	0	0	0	0	0	0	0	1.19e-07	0	0	0	0	0	0	0	0	0	0	0	0	0	0	1.19e-07
Proteobacteria	Helicobacter pylori	0	0	0	0	0	0	0	0	3.79e-07	0	0	0	8.2e-08	1.51e-07	0	0	0	0	0	0	4.42e-07	0	0	0	1.47e-07	0	0	0	1.37965e-06	0	0	1.19e-06	4.51e-07	4.22165e-06
Proteobacteria	Kingella kingae	0	0	0	0	0	0	0	0	0	0	3.24532e-07	0	1e-07	0	0	0	0	1.3194e-06	0	9.81e-08	6.59e-07	0	0	0	8.56e-08	2.71e-07	0	0	0	0	0	2.7e-07	1.13e-07	3.24064e-06
Proteobacteria	Klebsiella oxytoca	0	0	0	0	0	0	4.93e-07	9.82e-08	2.23e-07	0	0	0	1.17e-07	2.1e-07	9.24e-08	0	0	0	0	1.14e-07	2.26e-07	5.48574e-07	0	0	3.36e-07	1.07e-07	1.53e-07	0	0	0	1.32e-07	1.04e-07	3.86e-07	3.34017e-06
Proteobacteria	Klebsiella pneumoniae	5.00226e-06	2.20821e-06	2.01805e-06	9.4344e-07	1.66685e-06	2.54492e-06	5.36e-06	9.5e-07	1.94e-06	3.25489e-05	4.38161e-05	5.30116e-05	8.66e-05	2.68e-05	9.6e-05	3.51006e-06	2.51198e-06	7.60495e-06	2.36e-06	1.54e-06	1.72e-06	1.93369e-06	1.41641e-06	1.88421e-06	9.5e-07	1.89e-06	4.16e-06	9.48086e-06	1.13091e-05	5.98373e-06	3.76e-05	7.85e-06	1.32e-05	0.000478315
Proteobacteria	Kluyvera ascorbata	0	0	1.52922e-06	0	0	0	0	0	0	5.79444e-07	0	0	0	0	0	0	0	0	0	0	0	0	0	0	0	0	0	0	0	0	0	0	0	2.10866e-06
Firmicutes	Lactobacillus sp. 218-3	0	0	0	0	0	0	0	0	0	0	0	0	0	0	0	0	4.82412e-07	0	0	0	0	0	0	0	0	0	0	5.47257e-07	0	0	0	0	0	1.02967e-06
Firmicutes	Lactobacillus sp. 257-1	0	0	0	0	0	0	0	0	0	0	0	0	0	0	0	0	0	0	0	0	0	0	0	0	0	0	1.46e-07	0	0	0	0	0	0	1.46e-07
Firmicutes	Lactobacillus sp. 47-3	0	0	0	0	0	0	0	0	0	0	4.01637e-07	3.1109e-07	0	0	0	0	0	0	0	0	0	0	0	0	0	0	0	0	0	0	0	0	0	7.12727e-07
Firmicutes	Lactobacillus sp. CRM56-3	0	0	0	0	0	0	0	8.33e-08	0	0	0	0	1.01e-07	0	9.55e-08	0	0	0	0	0	0	0	0	0	0	2.74e-07	0	0	0	0	0	1.8e-07	4.45e-07	1.1788e-06
Proteobacteria	Legionella birminghamensis	0	0	0	0	0	6.35172e-07	0	0	0	0	0	2.8669e-07	0	0	0	5.64555e-07	6.44792e-07	3.00962e-07	0	0	0	0	0	0	0	0	0	2.43821e-07	0	6.00422e-07	0	0	0	3.27641e-06
Proteobacteria	Legionella cherrii	0	0	0	0	0	0	0	0	0	0	0	0	0	0	0	0	6.49034e-07	0	0	0	0	0	0	0	0	0	0	0	0	0	0	0	0	6.49034e-07
Proteobacteria	Legionella cincinnatiensis	0	0	0	3.7511e-06	1.53127e-07	0	0	5.7e-08	0	0	0	0	0	0	0	0	0	0	0	0	5.62e-07	0	0	0	0	0	0	0	0	0	0	0	0	4.52323e-06
Proteobacteria	Legionella feeleii	0	0	0	0	0	0	0	3.47e-07	0	0	0	0	0	0	1.22e-07	0	0	5.82876e-07	0	8.23e-08	1.6e-07	0	0	0	0	0	8.89e-08	0	0	0	1.46e-07	3.05e-07	0	1.83408e-06
Proteobacteria	Legionella hackeliae	0	0	0	0	0	0	0	0	0	0	0	0	1.17e-07	0	0	0	0	0	0	1.14e-07	0	0	0	0	0	0	0	0	0	0	0	0	3.82e-07	6.13e-07
Proteobacteria	Legionella jordanis	0	0	0	0	0	0	0	6.61e-08	0	0	0	0	0	3.53e-07	7.58e-08	0	0	0	0	7.85e-08	0	0	0	0	0	0	1.69e-07	0	0	0	0	0	1.77e-07	9.194e-07
Proteobacteria	Legionella lansingensis	0	0	0	0	0	0	0	4.89e-07	0	0	0	0	2.19e-07	1.93e-07	1.38e-07	0	0	0	3.75e-07	7.13e-08	1.38e-07	0	0	0	3.2e-07	3.29e-07	3.85e-07	0	0	0	2e-07	5.15e-07	3.21e-07	3.6933e-06
Proteobacteria	Legionella longbeachae	0	0	0	0	0	0	0	0	0	0	0	0	0	0	0	0	0	0	6.81e-07	4.32e-07	0	0	0	0	0	0	0	0	0	0	0	0	0	1.113e-06
Proteobacteria	Legionella pneumophila	4.18016e-06	3.86409e-06	2.75934e-06	3.27713e-06	4.31673e-06	4.50915e-06	4.46e-06	7.18e-06	4.44e-06	8.2085e-06	5.54788e-06	5.71589e-06	9.07e-06	8.11e-06	5.4e-06	6.45029e-06	7.4165e-06	8.46524e-06	1.05e-05	6.35e-06	5.58e-06	5.69151e-06	5.91802e-06	6.0745e-06	6.97e-06	1.01e-05	6.14e-06	3.86213e-06	7.63467e-06	5.8693e-06	9.7e-06	1.23e-05	4.96e-06	0.000211021
Proteobacteria	Legionella tucsonensis	0	0	0	0	0	0	0	1.44e-07	0	0	0	0	0	0	0	0	0	0	0	0	0	0	0	0	0	0	0	0	0	0	0	0	0	1.44e-07
Proteobacteria	Legionella wadsworthii	0	0	0	0	0	0	0	0	0	0	0	0	0	0	0	0	0	6.01924e-07	0	0	0	0	0	0	0	0	0	0	0	0	0	0	0	6.01924e-07
Actinobacteria	Leifsonia aquatica	0	4.66417e-07	0	0	9.50815e-07	3.76672e-07	1.34e-07	3.99e-07	0	0	4.38999e-07	0	2.33e-07	0	4.15e-07	6.69589e-07	0	0	0	0	0	0	0	0	0	0	0	2.89184e-07	0	0	0	0	0	4.37267e-06
Spirochaetes	Leptospira inadai	0	0	0	0	0	0	0	6.16e-08	5.65e-08	0	0	0	0	1.93e-07	0	0	0	0	1.54e-07	0	1.31e-07	0	0	0	0	9.43e-07	5.11e-07	0	0	0	7.81e-08	0	1.52e-07	2.2802e-06
Spirochaetes	Leptospira interrogans	4.17199e-07	0	1.26161e-06	3.39226e-07	5.30282e-07	1.71094e-07	1.15e-06	5.17e-07	7.62e-08	3.18694e-07	1.39583e-06	5.84848e-07	1.6e-07	9.42e-07	7.21e-07	0	1.73685e-07	0	1.14e-06	7.75e-07	6.08e-07	3.07201e-07	1.80311e-07	2.13901e-06	4.88e-07	1.31e-06	3.6e-07	0	1.3737e-06	0	3.26e-07	4.62e-07	1.84e-07	1.84119e-05
Spirochaetes	Leptospira kirschneri	0	0	0	0	0	0	0	0	3.71e-07	0	0	0	0	0	0	0	0	0	0	0	0	0	0	0	0	0	0	0	0	0	0	0	0	3.71e-07
Spirochaetes	Leptospira meyeri	0	0	0	0	0	0	0	6.94e-08	0	0	0	0	0	2.22e-07	7.95e-08	0	0	0	2.59e-07	0	0	0	0	0	0	3.79e-07	1.78e-07	0	0	0	2.85e-07	2.24e-07	0	1.6959e-06
Spirochaetes	Leptospira noguchii	0	0	0	0	0	0	3.07e-07	4.61e-07	0	0	0	0	1.75e-07	7.3e-07	4.25e-07	0	0	0	6.1e-07	6.25e-07	6.12e-07	0	0	0	9.09e-08	8.28e-07	2.25e-07	0	0	0	4.85e-07	1.58e-06	1.11e-06	8.2639e-06
Spirochaetes	Leptospira santarosai	0	3.38829e-06	2.64488e-07	7.09778e-07	1.29794e-07	5.27672e-07	1.26e-07	1.88e-06	5.36e-08	1.92686e-06	3.22788e-07	1.51312e-06	1.02e-06	8.91e-07	2.16e-07	1.97655e-06	1.65943e-06	8.17406e-07	7.21e-07	6.19e-07	3.85e-07	1.09917e-06	9.02708e-07	6.94141e-07	1.68e-07	7.33e-08	5.34e-07	1.29543e-06	7.36119e-07	3.16903e-06	3.06e-08	2.28e-07	2.72e-07	2.83503e-05
Spirochaetes	Leptospira weilii	7.39247e-07	2.42616e-06	4.15002e-07	2.19358e-06	2.14058e-07	6.80252e-07	3.35e-07	5.39e-08	1.07e-07	3.14501e-07	4.41566e-07	0	2.19e-07	2.92e-07	0	9.57639e-07	3.24517e-07	0	3.8e-07	0	0	6.62459e-07	8.73438e-07	0	2.23e-07	3.06e-07	1.41e-07	3.90625e-07	3.54998e-07	7.16292e-07	7.68e-07	7.25e-07	7.49e-08	1.53291e-05
Firmicutes	Listeria ivanovii	0	0	0	0	0	0	0	0	0	0	0	0	0	0	0	0	0	0	0	1.18e-07	0	0	0	0	0	0	0	0	0	0	0	0	0	1.18e-07
Firmicutes	Listeria monocytogenes	0	0	0	7.18115e-07	0	3.99923e-07	2.97e-07	8.32e-07	1.4e-06	0	0	0	2.9e-06	1.29e-06	3.05e-06	3.55461e-07	5.80313e-07	2.70866e-07	2.53e-06	1.11e-06	1.1e-06	0	0	0	1.01e-06	4.98e-07	7.69e-07	0	0	0	1.93e-06	1.4e-06	1.39e-06	2.38307e-05
Proteobacteria	Mannheimia haemolytica	0	0	0	0	0	0	0	0	0	0	0	0	0	0	0	0	0	0	0	0	0	0	0	0	0	2.11e-07	0	0	0	0	0	0	1.43e-06	1.641e-06
Proteobacteria	Morganella morganii	0	0	0	0	0	0	6.29e-07	2.85e-07	1.01e-06	0	0	0	4.8e-07	0	6.86e-07	0	0	0	2.2e-07	6.78e-07	3.14e-07	0	0	0	4.9e-07	3.32e-07	4.9e-07	0	0	0	3.74e-07	1.31e-07	5.01e-07	6.62e-06
Actinobacteria	Mycobacterium asiaticum	5.02609e-06	3.32803e-06	1.82512e-06	2.33412e-06	2.89722e-06	4.10981e-06	5.71e-06	6.86e-06	2.51e-06	6.1552e-06	2.48011e-06	3.22948e-06	5.93e-06	4.03e-06	6.69e-06	2.67808e-06	4.90418e-06	3.36498e-06	4.99e-06	4.18e-06	6.26e-06	6.31494e-06	2.90183e-06	3.02228e-06	4.14e-06	6.75e-06	4.29e-06	4.70434e-06	6.56312e-06	7.68799e-06	7.65e-06	3.8e-06	5.14e-06	0.000152457
Actinobacteria	Mycobacterium avium	1.96574e-06	3.10703e-06	3.67434e-06	4.66037e-06	3.76064e-06	1.80466e-06	1.84e-06	1.51e-06	2.82e-06	4.56159e-06	2.77295e-06	2.664e-06	2.33e-06	3.79e-06	3.44e-06	2.27061e-06	3.98065e-06	6.14416e-06	1.23e-06	3.05e-06	1.59e-06	2.77451e-06	2.02345e-06	1.63941e-06	2.05e-06	2.34e-06	1.75e-06	2.44107e-06	5.71512e-06	5.58704e-06	3.13e-06	2.32e-06	3.67e-06	9.84073e-05
Actinobacteria	Mycobacterium celatum	0	0	0	0	0	0	0	0	0	0	0	0	0	0	6.47e-07	0	0	0	0	0	0	0	0	0	0	0	0	1.51645e-06	0	0	0	0	0	2.16345e-06
Actinobacteria	Mycobacterium conspicuum	0	0	0	7.44643e-07	0	2.37028e-07	0	0	0	0	0	4.27938e-07	0	0	0	2.10676e-07	4.81235e-07	1.34772e-06	0	0	9.44e-08	0	0	0	0	0	0	8.50249e-07	2.2209e-07	2.61722e-07	0	0	0	4.8777e-06
Actinobacteria	Mycobacterium gordonae	0	0	0	0	0	0	1.1e-07	0	1.87e-07	0	0	0	5.63e-08	9.9e-08	6.4e-07	0	0	0	5.78e-08	5.5e-08	2.67e-07	0	0	0	0	2.53e-07	0	0	0	0	0	9.99e-08	0	1.825e-06
Actinobacteria	Mycobacterium haemophilum	0	0	0	0	0	0	0	0	0	0	0	0	0	2.08e-07	0	0	0	0	0	0	0	0	0	0	0	0	0	0	0	0	0	1.05e-07	0	3.13e-07
Actinobacteria	Mycobacterium kansasii	9.56245e-06	5.37094e-06	3.34183e-06	6.37551e-06	4.79707e-06	6.14632e-06	4.14e-06	4.32e-06	3.36e-06	7.34785e-06	5.88765e-06	7.5256e-06	2.97e-06	4.76e-06	3.68e-06	3.7032e-06	3.61849e-06	5.59472e-06	7.97e-06	7.09e-06	5.26e-06	3.89339e-06	5.59255e-06	4.02597e-06	3.26e-06	4.36e-06	5.76e-06	4.79729e-06	4.93241e-06	7.53141e-06	2.89e-06	4.45e-06	4.26e-06	0.000168575
Actinobacteria	Mycobacterium malmoense	1.4709e-06	1.79926e-06	2.67566e-06	7.1301e-07	1.2088e-06	9.88924e-07	7.86e-07	7.41e-07	1.55e-06	1.69587e-06	1.24695e-06	1.16396e-06	1.51e-06	5.06e-07	9.97e-07	9.33085e-07	1.44545e-06	6.81762e-07	7.02e-07	6.14e-07	1.21e-06	2.21631e-06	1.59316e-06	1.05527e-06	6.37e-07	5.83e-07	9.15e-07	1.57703e-06	1.46861e-06	2.27662e-06	6.73e-07	1.7e-07	2.23e-06	4.00346e-05
Actinobacteria	Mycobacterium marinum	2.80594e-06	5.04868e-06	5.43032e-06	8.74728e-07	2.5655e-06	1.0813e-06	1.21e-06	2.27e-06	9.59e-07	2.31346e-06	2.70863e-06	1.1504e-06	3.32e-06	1.28e-06	2.51e-06	1.56741e-06	2.11796e-06	2.17145e-06	2.62e-06	2.37e-06	1.61e-06	3.75378e-06	2.10775e-06	1.87432e-06	1.33e-06	1.91e-06	1.99e-06	1.85889e-06	1.17114e-06	2.49477e-06	3.62e-06	6.75e-07	1.94e-06	7.27104e-05
Actinobacteria	Mycobacterium scrofulaceum	0	0	0	2.85064e-07	0	0	1.46e-07	0	0	0	0	2.45735e-07	0	0	2.88e-07	0	0	0	0	1.49e-07	0	0	0	0	0	0	0	0	0	0	0	0	3.35e-07	1.4488e-06
Actinobacteria	Mycobacterium shimoidei	0	0	0	0	0	0	1.14e-07	4.63e-07	3.49e-07	0	4.05956e-07	6.28869e-07	3.05e-07	0	7.88e-07	0	0	0	0	2.2e-07	2.26e-07	0	0	0	1.92e-07	2.03e-07	0	0	0	0	0	0	2.48e-07	4.14282e-06
Actinobacteria	Mycobacterium simiae	0	0	0	0	3.55522e-07	0	0	0	6.95e-07	0	0	1.14427e-06	1.22e-07	0	0	0	0	4.00411e-07	1.25e-07	0	3.03e-07	4.40959e-07	4.45291e-07	3.68146e-07	0	1.1e-07	1.28e-07	7.01216e-07	1.7116e-07	1.99705e-06	0	0	0	7.50703e-06
Actinobacteria	Mycobacterium szulgai	0	0	0	0	0	0	0	0	0	0	0	0	0	0	0	0	0	0	0	0	1.28e-07	0	0	0	0	2.9e-07	7.14e-08	0	0	0	3.05e-07	0	0	7.944e-07
Actinobacteria	Mycobacterium tuberculosis	1.30745e-05	7.75681e-06	1.05553e-05	9.63794e-06	7.98995e-06	6.30879e-06	1.54e-05	1.18e-05	2.4e-05	1.38297e-05	8.22284e-06	7.68218e-06	1.47e-05	1.23e-05	2.05e-05	7.14844e-06	6.31936e-06	1.15406e-05	1.25e-05	1.3e-05	9.52e-06	8.2561e-06	1.26897e-05	4.6803e-06	1.64e-05	1.04e-05	1.24e-05	1.41192e-05	1.47489e-05	1.05716e-05	2.19e-05	1.58e-05	2.14e-05	0.000407152
Actinobacteria	Mycobacterium ulcerans	0	0	0	0	0	0	0	0	0	0	0	0	0	0	1.21e-07	0	0	0	0	0	0	0	0	0	0	0	0	0	0	0	0	0	0	1.21e-07
Actinobacteria	Mycobacterium xenopi	0	2.89268e-07	3.03271e-07	3.46149e-07	7.91537e-07	5.45088e-07	1.71e-06	2.07e-06	9.83e-08	0	0	7.80955e-07	2.08e-06	8.09e-07	8.56e-07	9.65385e-07	0	9.39739e-07	1.49e-06	1.36e-06	6e-07	0	0	6.84948e-07	1.48e-06	5.69e-07	1.34e-06	0	1.39852e-06	2.20828e-07	7.36e-07	9.44e-07	6.95e-07	2.4103e-05
Bacteroidetes	Myroides odoratus	0	0	0	0	0	0	0	4.39e-07	0	0	0	0	0	0	0	0	0	0	0	0	0	0	0	0	1.56e-07	0	0	0	0	0	0	0	0	5.95e-07
Proteobacteria	Neisseria elongata	0	0	0	0	0	0	0	4.38e-07	1.45e-07	0	0	0	0	0	0	0	0	0	1.27e-07	0	0	0	0	0	1.06e-07	0	2.62e-07	0	0	0	1.4e-07	2.2e-07	0	1.438e-06
Proteobacteria	Neisseria flavescens	0	0	0	0	0	0	0	7.03e-08	0	0	0	0	0	0	0	0	0	0	0	8.35e-08	0	0	0	0	0	0	9.01e-08	0	0	0	0	0	0	2.439e-07
Proteobacteria	Neisseria gonorrhoeae	0	0	0	0	0	0	3.27e-07	3.56e-07	0	0	0	0	0	0	1.02e-07	0	0	0	0	5.27e-07	3.17e-07	0	0	0	0	0	0	0	0	0	0	0	0	1.629e-06
Proteobacteria	Neisseria lactamica	0	0	0	0	0	0	0	0	3.2e-07	0	0	1.34965e-06	0	0	0	0	0	2.3614e-07	0	0	0	0	0	0	1.25e-07	0	0	0	0	0	0	0	0	2.03079e-06
Proteobacteria	Neisseria meningitidis	0	3.56022e-07	0	3.01088e-07	6.04808e-07	8.62556e-07	8.03e-08	2.03e-07	3.99e-07	2.82865e-07	1.50792e-06	3.89322e-07	1.63e-07	8.85e-07	3.31e-07	2.07348e-06	2.91873e-07	5.44938e-07	1.19e-07	8.08e-07	5.96e-07	0	3.03009e-07	4.55281e-07	0	1.05e-06	1.82e-07	3.31107e-07	1.0776e-06	5.43577e-07	1.52e-06	5.64e-07	8.66e-08	1.69123e-05
Proteobacteria	Neisseria subflava	0	0	0	0	0	0	0	0	1.55e-07	0	0	0	0	1.67e-07	0	0	0	0	0	9.27e-08	0	0	0	0	0	0	1e-07	0	0	0	0	0	1.04e-07	6.187e-07
Proteobacteria	Neisseria weaveri	0	0	0	0	0	0	1.06e-07	4.55e-08	3.16e-07	0	0	0	0	0	3.3e-07	0	0	0	0	1.98e-07	3.49e-08	0	0	0	3.45e-07	0	0	0	0	0	0	0	2.84e-07	1.6594e-06
Actinobacteria	Nocardia asteroides	0	0	0	0	0	0	0	8.27e-08	0	0	1.31195e-06	2.29652e-07	0	0	0	0	0	0	0	0	0	0	1.47717e-06	0	0	0	0	9.2146e-06	1.10118e-05	1.42426e-06	6.47e-07	2.52e-06	1.85e-06	2.97691e-05
Actinobacteria	Nocardia brasiliensis	0	0	0	1.57049e-07	0	0	3.95e-07	8.55e-08	9.53e-07	1.77521e-06	2.78483e-06	2.04697e-06	7.71e-07	3.72e-07	4.08e-06	1.81084e-07	4.1364e-07	0	8.14e-07	1.05e-07	1.72e-07	0	0	0	3.18e-07	1.25e-06	0	4.11868e-06	4.45224e-06	3.32226e-06	3.32e-06	2.37e-06	2.79e-06	3.70475e-05
Actinobacteria	Nocardia farcinica	0	0	0	0	0	0	6.39e-08	0	1.14e-06	0	0	0	8.68e-07	1.96e-07	1.06e-06	0	0	0	7.78e-07	2.75e-07	1.01e-07	0	0	0	0	2.34e-07	0	2.04855e-06	2.07537e-06	0	2.77e-05	6.9e-06	2.79e-06	4.62298e-05
Actinobacteria	Nocardia nova	5.09311e-07	4.52389e-07	1.67883e-06	5.62287e-07	1.10656e-06	3.22574e-06	8.36e-07	1.89e-06	1.72e-07	9.90938e-07	8.1901e-07	1.37075e-06	4.7e-07	1.2e-06	8.54e-07	1.18178e-06	0	1.12888e-06	1.61e-07	1.55e-06	9.24e-08	4.00892e-07	4.093e-07	4.30357e-07	4.84e-07	1.41e-07	0	1.84704e-06	4.90157e-06	1.96138e-06	5.59e-07	8.44e-07	9.04e-07	3.31344e-05
Actinobacteria	Nocardia otitidiscaviarum	1.72505e-06	2.55354e-06	8.88884e-07	6.49582e-07	1.67174e-06	5.27499e-07	1.38e-06	2.08e-06	1.07e-06	1.46558e-06	2.40982e-07	7.5359e-07	1.4e-06	5.61e-07	1.23e-06	1.15632e-07	2.099e-07	3.44923e-07	1.3e-06	1.06e-06	1.03e-06	5.88258e-07	0	0	1.78e-06	1.69e-06	1.58e-06	7.40821e-06	7.86423e-06	2.53333e-05	5.04e-06	4.41e-06	1.38e-06	7.93319e-05
Actinobacteria	Nocardia pseudobrasiliensis	0	0	0	3.72776e-07	0	8.99983e-07	0	0	0	0	0	5.0038e-07	0	1.32e-07	0	3.16399e-07	6.2046e-07	2.89605e-07	0	0	0	0	0	0	0	0	0	7.60854e-07	2.50615e-06	6.55888e-07	5.01e-07	2.61e-07	1.45e-06	9.2665e-06
Actinobacteria	Nocardia transvalensis	0	0	7.77171e-07	0	0	3.99102e-07	3.38e-07	3.94e-07	1.15e-06	0	5.95588e-07	0	0	0	3.61e-07	2.76849e-07	6.0772e-07	1.89106e-07	0	1.57e-07	0	0	0	1.70983e-06	4.24e-07	0	0	3.40682e-07	4.15785e-07	2.94438e-07	1.5e-06	1.09e-06	1.51e-06	1.25303e-05
Proteobacteria	Ochrobactrum anthropi	0	0	0	1.83365e-06	0	1.42078e-06	2.61e-07	0	1.49e-07	0	0	0	1.11e-06	8.37e-07	6.61e-07	0	0	0	5.05e-07	6.53e-07	1.99e-07	0	0	0	1.06e-07	1.6e-07	1.12e-06	0	8.20332e-07	1.65522e-06	1.18e-07	2.5e-07	4.12e-07	1.2271e-05
Proteobacteria	Oligella ureolytica	0	0	0	0	0	0	0	0	0	0	0	0	0	0	0	0	0	0	0	1.37e-07	0	0	0	0	0	0	0	0	0	0	0	0	0	1.37e-07
Proteobacteria	Oligella urethralis	0	0	0	0	0	0	0	0	0	0	0	0	0	2.64e-08	0	0	0	0	5.15e-08	3.14e-08	0	0	0	0	0	0	0	0	0	0	0	0	0	1.093e-07
Proteobacteria	Orientia tsutsugamushi	0	0	5.60714e-07	4.52301e-07	0	0	0	0	0	0	0	0	0	8.9e-08	0	0	1.31538e-06	0	5.2e-07	0	0	0	0	0	0	6.38e-07	0	0	4.04697e-07	0	0	8.99e-08	1.11e-07	4.18099e-06
Firmicutes	Paenibacillus alvei	0	0	0	0	4.07831e-07	0	1.06e-07	9.1e-08	0	4.09765e-07	2.02978e-07	0	2.57e-07	1.1e-06	2.61e-07	0	1.02243e-06	4.59324e-07	4.81e-08	4.58e-08	5.17e-07	1.54412e-06	0	3.83753e-07	4e-08	0	2.48e-07	0	0	0	1.06e-07	6.9e-08	0	7.3191e-06
Firmicutes	Paenibacillus macerans	0	0	0	0	0	0	1.24e-07	1.07e-07	1.01e-06	0	0	0	9.4e-07	5.82e-08	4.94e-07	0	0	0	2.69e-07	0	1.23e-07	0	0	0	1.69e-07	2.58e-07	6.98e-08	4.44103e-07	2.1078e-07	0	3.88e-07	0	7.48e-07	5.41288e-06
Proteobacteria	Pantoea agglomerans	0	0	0	0	2.90997e-07	3.45841e-07	0	0	0	0	0	9.3659e-07	0	0	0	3.07391e-07	0	3.27738e-07	0	0	0	0	0	5.47634e-07	0	0	0	0	6.48092e-07	3.2692e-07	0	4.65e-07	0	4.1962e-06
Proteobacteria	Pasteurella multocida	3.88958e-07	7.40526e-07	3.88187e-07	0	0	0	0	0	0	0	0	0	0	8.61e-08	0	0	0	0	6.03e-07	0	0	0	0	0	0	0	0	0	0	0	2.21e-07	0	0	2.42777e-06
Firmicutes	Peptostreptococcus anaerobius	0	0	0	0	0	0	0	0	0	0	0	0	0	1.84e-07	0	0	0	0	0	0	0	0	0	0	0	0	0	0	0	0	0	0	0	1.84e-07
Proteobacteria	Photobacterium damselae	0	2.37348e-07	0	0	3.22564e-07	7.65207e-07	2.22e-07	1.25e-06	5.83e-07	1.88576e-07	5.94549e-07	0	4.09e-07	8.16e-07	2.89e-07	8.51844e-07	0	2.41718e-07	5.45e-07	5.52e-07	7.42e-07	1.81776e-07	1.07524e-06	0	1.02e-06	5.09e-07	6.96e-07	0	2.38994e-07	0	2.57e-07	7.91e-07	4.49e-07	1.38278e-05
Proteobacteria	Plesiomonas shigelloides	0	0	0	0	0	0	1.11e-06	3.7e-07	5.85e-07	5.40159e-07	0	2.47817e-07	1.2e-06	5.59e-07	1.89e-07	2.44003e-07	2.91012e-07	7.80461e-07	2.54e-06	8.23e-07	1.69e-06	1.71513e-06	4.21124e-07	5.33954e-06	2.19e-07	1.63e-07	3.98e-07	2.20087e-07	1.02889e-06	0	1.38e-06	1.18e-06	5.79e-07	2.38132e-05
Bacteroidetes	Porphyromonas endodontalis	0	0	0	0	0	0	0	0	0	0	0	0	0	0	0	0	0	0	0	0	0	0	0	0	0	0	0	0	0	0	0	0	3.4e-07	3.4e-07
Bacteroidetes	Porphyromonas gingivalis	0	0	0	0	0	0	0	0	0	0	0	0	0	0	0	0	0	0	1.16e-07	0	0	0	0	0	0	0	0	0	0	0	0	0	0	1.16e-07
Bacteroidetes	Porphyromonas levii	0	0	0	0	0	0	5.72e-07	0	0	0	0	0	0	0	0	0	0	0	0	0	0	0	0	0	0	0	0	0	0	0	0	0	0	5.72e-07
Bacteroidetes	Prevotella intermedia	0	0	0	0	0	0	0	0	1.47e-07	0	0	0	0	0	0	0	0	0	0	8.78e-08	0	0	0	0	0	0	0	0	0	0	2.03e-07	0	0	4.378e-07
Bacteroidetes	Prevotella loescheii	0	0	0	0	0	0	0	0	0	4.48865e-07	0	0	0	0	0	0	0	0	0	0	0	0	0	0	0	0	0	0	0	0	0	0	0	4.48865e-07
Bacteroidetes	Prevotella oris	0	0	0	0	0	0	4.13e-07	1.77e-07	0	0	0	0	0	0	0	0	0	0	2.21e-07	0	0	0	0	0	0	9.69e-07	4.54e-07	0	0	0	0	0	0	2.234e-06
Proteobacteria	Proteus mirabilis	0	0	0	0	0	0	8.14e-08	7.75e-08	0	0	0	0	0	8.28e-08	0	1.73448e-06	0	0	9.66e-08	0	3.57e-07	0	0	0	7.23e-08	0	9.93e-08	0	0	0	0	0	0	2.60138e-06
Proteobacteria	Proteus vulgaris	0	0	0	0	0	0	0	0	0	0	0	0	1.57e-07	0	0	0	0	0	0	0	0	0	0	0	0	0	3.32e-07	0	0	0	0	0	0	4.89e-07
Proteobacteria	Providencia rettgeri	0	0	0	1.93843e-07	3.11505e-07	0	0	0	0	1.09267e-06	2.15737e-07	5.01299e-07	0	0	0	1.64528e-07	1.87911e-07	0	0	0	0	0	0	0	0	0	0	0	0	1.7498e-07	0	0	0	2.84247e-06
Proteobacteria	Providencia stuartii	0	0	0	0	0	0	0	0	0	0	0	0	1.1e-07	0	0	0	0	0	7.87e-07	0	4.86e-07	0	0	0	0	0	2.31e-07	0	1.30829e-06	0	0	1.94e-07	0	3.11629e-06
Proteobacteria	Pseudomonas aeruginosa	9.2197e-06	1.13586e-05	6.31507e-06	8.6712e-06	4.93753e-06	1.45004e-05	2.15e-05	1.19e-05	2.16e-05	3.83332e-05	8.66283e-06	6.61099e-06	2.04e-05	2.31e-05	1.57e-05	1.15872e-05	9.8431e-06	5.57102e-06	1.78e-05	1.84e-05	1.58e-05	1.12552e-05	1.26699e-05	1.1939e-05	1.46e-05	2.1e-05	2.19e-05	8.83182e-06	1.14091e-05	5.93114e-06	1.69e-05	2.19e-05	2.11e-05	0.000481247
Proteobacteria	Pseudomonas alcaligenes	0	0	0	0	1.94691e-07	0	2.5e-07	5.3e-07	9.61e-06	2.27639e-07	1.07868e-06	0	1.37e-06	7.21e-07	6.28e-07	2.52564e-07	2.8846e-07	0	2.28e-06	7.33e-07	3.43e-07	8.77718e-07	0	0	6.53e-07	1.49e-07	1.91e-06	0	0	0	2.55e-07	1.26e-06	9.86e-07	2.45978e-05
Proteobacteria	Pseudomonas fluorescens	2.8471e-07	2.09743e-06	1.88145e-06	1.02695e-06	1.00948e-06	1.61969e-06	2.37e-06	3.78e-06	2.57e-06	1.57786e-06	4.19172e-06	1.57215e-06	1.34e-06	3.55e-06	1.38e-06	1.57469e-06	2.67819e-06	3.13365e-06	1.57e-06	1.97e-06	3.78e-06	1.82432e-06	7.36431e-07	6.5386e-07	1.8e-06	1.56e-06	1.69e-06	1.75965e-07	7.11689e-07	5.73361e-07	1.5e-06	1.52e-06	2.81e-06	6.05136e-05
Proteobacteria	Pseudomonas putida	0	0	0	3.04694e-07	1.89863e-06	0	1.61e-06	5.09e-07	3.31e-07	2.97845e-07	6.60873e-07	0	2.17e-06	8.23e-07	3.41e-06	6.69589e-07	3.07331e-07	0	1.29e-06	5.09e-07	4.08e-07	0	5.74044e-07	2.08836e-06	5.61e-07	9.05e-07	6.77e-07	1.8716e-06	5.99058e-07	3.82536e-06	4.37e-07	1.17e-06	2.43e-07	2.81504e-05
Proteobacteria	Pseudomonas stutzeri	1.15695e-06	2.22857e-06	1.91153e-07	3.93356e-06	1.80499e-06	3.1473e-06	5.83e-06	3.89e-06	6.18e-06	2.98689e-05	1.78202e-06	4.1176e-06	2.23e-06	3.1e-06	4.82e-06	2.48694e-06	2.48877e-06	2.46147e-06	7.59e-06	8.14e-05	3.57e-06	7.47412e-07	9.52771e-07	1.59773e-06	5.51e-06	4.41e-06	1.25e-05	4.6833e-06	3.04912e-06	3.05767e-06	8.71e-06	6.62e-06	4.19e-06	0.000230306
Actinobacteria	Pseudonocardia autotrophica	0	6.26747e-07	5.12848e-07	8.27381e-07	9.22064e-07	0	4.28e-07	5.54e-07	9e-07	0	9.28899e-07	9.56885e-07	2.08e-07	1.09e-07	6.52e-07	0	0	2.22742e-06	0	3.51e-07	1.34e-06	0	2.6232e-06	0	0	3.87e-07	1.02e-06	2.43578e-06	2.86342e-07	1.50211e-06	2.45e-07	1.2e-06	5.71e-07	2.18147e-05
Proteobacteria	Rahnella aquatilis	0	0	0	0	0	0	0	0	3.75e-07	0	0	0	0	0	0	0	0	0	1.17e-06	0	0	0	0	0	7.84e-08	0	0	0	0	0	3.92e-07	0	2.02e-07	2.2174e-06
Proteobacteria	Ralstonia pickettii	9.77406e-07	2.15324e-06	3.25157e-07	2.99317e-07	3.98725e-07	8.97031e-07	3.41e-07	5.77e-07	3.14e-07	2.81201e-07	2.60372e-07	0	2.15e-06	1.31e-06	6.81e-07	0	1.10178e-06	1.28731e-06	1.1e-06	6.9e-07	5.45e-07	0	0	3.75185e-07	2.91e-07	6.67e-07	9.78e-08	1.71516e-07	3.22082e-06	2.36764e-07	3.08e-07	7.07e-07	0	2.17646e-05
Actinobacteria	Rhodococcus erythropolis	1.5611e-06	1.0028e-06	5.2567e-07	4.24033e-07	1.54321e-06	7.62206e-07	0	4.34e-07	3.92e-07	5.27251e-07	8.88327e-07	3.6553e-07	2.65e-07	0	8.59e-07	3.59904e-07	9.06739e-07	1.45459e-06	4.68e-07	3.18e-07	0	0	0	7.82626e-07	0	1.58e-07	0	3.47273e-06	0	0	4.07e-07	1.17e-06	0	1.90477e-05
Actinobacteria	Rhodococcus fascians	0	0	0	0	0	0	4.62e-07	2.5e-07	0	0	0	0	0	0	7.58e-08	0	0	0	1.67e-07	5.94e-07	4.63e-07	0	0	0	5.18e-07	7.23e-08	3.21e-07	1.10532e-06	2.24832e-06	1.58778e-06	2.82e-07	1.1e-06	1.73e-06	1.09765e-05
Actinobacteria	Rhodococcus rhodnii	0	0	0	3.64759e-07	0	0	0	8.7e-08	0	0	3.25465e-07	1.00836e-06	0	0	0	0	0	0	3.25e-07	0	0	0	0	0	0	0	0	1.32344e-06	2.61658e-07	8.5722e-07	7.67e-07	4.97e-08	2.27e-07	5.5966e-06
Actinobacteria	Rhodococcus rhodochrous	7.77554e-07	3.15841e-07	3.08593e-06	2.09576e-06	3.91627e-05	2.68452e-06	1.34e-06	1.46e-06	1.08e-06	7.21878e-06	9.11092e-06	2.52522e-05	6.62e-07	2.29e-06	5.49e-07	3.06384e-06	9.69747e-07	1.37843e-06	2.11e-06	9.29e-07	1.38e-06	1.01313e-05	1.43642e-05	9.6577e-06	3.14e-06	1.28e-06	1.91e-05	4.11058e-06	8.04109e-06	5.25643e-06	1.28e-05	2.09e-05	1.44e-05	0.000230098
Bacteroidetes	Riemerella anatipestifer	0	0	0	0	0	0	4.97e-07	0	7.28e-08	6.26255e-07	0	0	0	1.96e-07	0	1.89423e-07	0	0	0	2.18e-07	4.39e-07	8.24965e-07	1.23692e-07	1.68734e-07	7.61e-08	0	0	9.81702e-07	1.40938e-06	6.33053e-07	0	1.98e-07	0	6.6541e-06
Actinobacteria	Rothia dentocariosa	0	0	0	0	0	0	1.05e-07	4.79e-07	0	0	0	0	0	9.63e-08	0	0	0	0	1.12e-07	0	5.27e-07	0	0	0	0	0	0	0	0	0	0	0	0	1.3193e-06
Actinobacteria	Saccharomonospora viridis	8.86353e-07	2.53872e-07	3.78006e-07	4.28797e-07	7.47223e-07	0	7.43e-07	4.81e-07	4.97e-08	1.45665e-05	1.04315e-05	1.1547e-05	2.21e-05	1.07e-05	9.8e-05	6.67494e-07	1.03425e-06	1.29346e-07	2.17e-06	1.75e-06	8.9e-07	1.58806e-06	1.25752e-06	7.25066e-07	4.48e-07	1.79e-07	7.44e-07	0.000244313	0.000165371	8.04686e-05	0.000112937	1.81e-05	9.24e-05	0.000896485
Actinobacteria	Saccharopolyspora rectivirgula	0	1.44982e-06	2.79587e-06	0	1.11046e-06	0	0	0	6.87e-07	4.90299e-07	4.0658e-06	8.83104e-07	2e-06	1.06e-06	4.47e-06	8.85918e-07	2.43588e-07	1.88912e-06	1.16e-07	0	0	1.92807e-06	5.06846e-06	4.1483e-06	4.69e-08	7.97e-07	1.26e-07	0.000190957	0.000219322	0.000165021	3.58e-05	2.1e-05	5.42e-05	0.000720563
Proteobacteria	Salmonella enterica	9.64971e-07	0	0	1.07691e-06	6.24199e-07	5.14187e-07	7.26e-06	7.23e-06	1.84e-05	5.05864e-07	1.29689e-06	0	7.41e-06	6.9e-06	6.71e-06	2.88015e-06	6.43243e-06	1.79358e-06	6.57e-06	3.89e-06	5.1e-06	2.55107e-06	2.17908e-06	3.44111e-06	7.97e-06	6.97e-06	5.67e-06	4.41109e-06	6.38193e-06	4.17168e-06	6.88e-06	5.54e-06	5.61e-06	0.000147335
Fusobacteria	Sebaldella termitidis	0	0	2.85432e-07	9.20976e-07	0	0	0	0	0	0	2.56248e-07	0	0	0	0	0	0	0	0	0	0	2.08508e-07	6.95137e-07	0	0	0	0	0	0	0	0	0	0	2.3663e-06
Proteobacteria	Serratia marcescens	2.94665e-07	5.49108e-07	5.63218e-07	1.32597e-06	2.66352e-07	0	1.46e-06	6.38e-07	1.04e-06	4.26822e-07	0	2.01891e-06	4.88e-07	6.75e-07	1.66e-07	1.54245e-06	0	2.05568e-07	2.08e-07	5.5e-07	3.31e-07	2.05715e-07	4.57218e-07	0	2.24e-06	7.29e-07	7.43e-07	0	0	0	8.93e-07	5.76e-07	1.06e-06	1.9653e-05
Proteobacteria	Serratia plymuthica	0	0	0	0	0	0	0	0	0	0	0	0	0	0	0	0	0	0	0	0	0	0	0	0	0	0	0	0	0	0	0	1.02e-07	0	1.02e-07
Proteobacteria	Serratia rubidaea	0	0	0	0	0	0	0	0	1.89e-07	0	0	0	0	0	1.09e-07	0	0	0	0	0	0	0	0	0	0	0	0	0	0	0	1.31e-07	0	0	4.29e-07
Proteobacteria	Shigella sonnei	0	0	0	0	0	0	2.34e-07	0	0	0	0	0	9e-08	0	0	0	0	0	0	1.19e-07	0	0	0	0	3.97e-07	6.42e-08	3.79e-07	0	0	0	2.03e-07	0	0	1.4862e-06
Proteobacteria	Sphingomonas paucimobilis	0	0	0	0	0	0	5.47e-07	0	0	0	0	0	0	3.31e-07	0	7.57693e-07	5.76919e-07	4.1484e-07	0	1.49e-07	0	5.17755e-07	1.79679e-06	0	0	0	1.61e-07	3.27234e-07	0	0	3.44e-07	1.35e-07	0	6.05823e-06
Firmicutes	Staphylococcus aureus	0	0	2.78501e-07	3.002e-07	3.05946e-06	0	5.95e-06	6.04e-06	9.31e-06	2.17231e-06	3.09458e-07	2.00896e-06	4.29e-06	3.03e-06	6.82e-06	1.90678e-07	1.26478e-06	2.03299e-07	2.88e-06	5.16e-06	5.62e-06	5.3895e-07	5.98929e-07	5.09553e-07	4.05e-06	3.87e-06	5.88e-06	5.34965e-06	1.0742e-06	5.76678e-07	5.27e-06	7.38e-06	4.77e-06	9.87556e-05
Firmicutes	Staphylococcus epidermidis	0	0	0	0	0	0	1.11e-07	1.91e-07	9.45e-08	0	0	0	3.19e-07	0	9.76e-07	0	0	0	0	7.77e-08	2.03e-07	0	0	0	9.87e-08	1.04e-07	0	0	0	0	6.24e-07	2.32e-07	3.15e-07	3.3459e-06
Firmicutes	Staphylococcus haemolyticus	0	0	0	0	0	0	0	1.47e-07	0	0	0	0	3.57e-07	0	0	0	0	0	1.83e-07	0	0	0	0	0	0	8.04e-08	0	0	0	0	0	7.92e-08	0	8.466e-07
Proteobacteria	Stenotrophomonas maltophilia	1.61404e-05	1.95545e-05	2.5832e-05	3.47365e-05	3.04352e-05	2.56177e-05	4.66e-05	1.53e-05	4.48e-05	2.26938e-05	2.85283e-05	3.02344e-05	1.47e-05	1.01e-05	2.4e-05	1.99359e-05	2.97612e-05	1.50577e-05	1.3e-05	1.57e-05	1.43e-05	2.19354e-05	2.18987e-05	8.73918e-06	1.87e-05	1.4e-05	1.33e-05	2.78023e-05	2.19024e-05	2.26723e-05	2.61e-05	1.32e-05	1.66e-05	0.000723878
Fusobacteria	Streptobacillus moniliformis	0	0	0	0	0	0	0	0	0	9.10554e-07	0	8.35498e-07	0	0	0	0	0	0	0	0	0	0	0	0	0	0	0	0	0	0	0	0	0	1.74605e-06
Firmicutes	Streptococcus agalactiae	0	0	0	0	0	0	0	0	0	0	0	0	0	0	0	0	0	0	0	0	0	0	0	0	0	2.26e-07	0	0	0	0	0	0	0	2.26e-07
Firmicutes	Streptococcus anginosus	0	0	8.17456e-07	0	0	0	0	0	0	0	0	0	0	0	0	0	0	0	0	0	0	0	0	0	0	0	7.99e-08	0	0	0	0	0	0	8.97356e-07
Firmicutes	Streptococcus equinus	0	0	0	0	0	0	0	0	0	0	0	0	4.94e-07	0	0	0	0	0	0	0	5.61e-07	0	0	0	1.68e-07	0	0	0	0	0	0	0	0	1.223e-06
Firmicutes	Streptococcus pneumoniae	4.4877e-06	2.29837e-06	3.88923e-06	2.40248e-06	2.03444e-06	9.55183e-07	1.54e-06	1.62e-06	5.39e-07	2.97207e-06	1.6043e-06	2.41733e-06	1.13e-06	7.87e-07	1.69e-06	2.54439e-06	1.96431e-06	4.79031e-06	1.41e-06	2.09e-06	8.56e-07	3.2592e-06	8.47514e-07	2.48202e-07	4.22e-07	1.27e-06	1.73e-06	5.26078e-07	1.21779e-06	2.79088e-06	1.3e-06	1.35e-06	1.73e-06	6.07138e-05
Firmicutes	Streptococcus pyogenes	0	0	0	0	0	0	8.8e-07	9.1e-07	5.37e-07	0	0	0	8.68e-08	7.6e-07	1.9e-07	0	1.18859e-06	0	2.21e-07	3.44e-07	1.7e-07	0	0	0	4.82e-07	3.51e-07	9.2e-07	2.99636e-07	5.48535e-07	7.37868e-07	0	5.97e-07	3.2e-07	9.54343e-06
Firmicutes	Streptococcus suis	0	1.51758e-06	0	4.22565e-07	2.7625e-07	0	1.03e-07	0	1.76e-07	0	0	1.24997e-06	2.72e-07	4.69e-07	9.35e-08	4.37721e-07	1.09735e-06	1.55565e-07	8.36e-08	1.19e-07	0	1.55676e-07	1.5655e-06	0	9.17e-08	3.85e-07	0	2.35361e-07	1.74952e-06	1.55177e-07	0	5.41e-07	0	1.1352e-05
Firmicutes	Streptococcus uberis	1.06228e-06	5.05611e-07	5.30087e-07	0	3.43572e-07	8.1665e-07	0	0	0	0	0	0	0	0	0	0	8.29018e-07	0	0	0	0	0	8.60646e-07	3.23288e-07	0	0	0	0	0	3.85985e-07	6.8e-08	0	0	5.72514e-06
Proteobacteria	Sutterella wadsworthensis	0	0	0	0	0	0	2.07e-07	4.02e-07	1.1e-06	0	0	0	3.23e-07	1.25e-06	6.21e-07	0	0	0	5.61e-07	3.03e-07	1.03e-07	0	0	0	6.08e-08	4.09e-07	1e-07	0	0	0	3.5e-07	2.75e-07	0	6.0648e-06
Proteobacteria	Sutterella wadsworthensis CAG:135	0	0	0	0	0	0	0	0	0	0	0	0	0	0	0	0	0	0	0	0	0	0	0	0	0	0	0	0	0	0	3.16e-07	0	0	3.16e-07
Proteobacteria	Tatlockia micdadei	0	0	0	0	4.32646e-07	0	4.62e-07	0	0	0	0	2.89529e-07	0	0	1.02e-07	0	5.21974e-07	2.00698e-06	4.95e-07	1.18e-07	0	3.0416e-07	0	0	6.23e-07	0	0	0	0	1.94422e-06	0	0	1.18e-07	7.41751e-06
Actinobacteria	Tsukamurella paurometabola	0	0	0	0	0	0	0	4.4e-07	0	0	0	0	7.55e-07	0	4.43e-06	0	0	0	9.66e-08	1.24e-07	0	0	0	0	1.35e-07	0	0	0	0	0	1.06e-07	0	0	6.0866e-06
Actinobacteria	Tsukamurella pulmonis	0	0	0	0	0	0	0	0	0	0	1.08212e-06	0	0	0	0	0	0	0	1.01e-07	0	0	0	0	0	0	2.65e-07	2.44e-07	0	0	0	0	1.74e-07	0	1.86612e-06
Actinobacteria	Tsukamurella tyrosinosolvens	0	0	3.17785e-07	0	8.53009e-07	0	1.43e-06	1.76e-07	4.47e-07	3.05458e-07	0	0	1.02e-07	1.58e-07	9.64e-08	5.5193e-07	0	9.27904e-07	3.48e-07	1.52e-07	2.57e-07	0	0	0	1.24e-07	0	5.62e-08	0	0	0	3.1e-07	2.29e-07	7.62e-07	7.60369e-06
Proteobacteria	Vibrio alginolyticus	0	0	0	0	0	0	0	0	0	0	0	0	0	0	0	0	0	0	6.58e-08	2.74e-07	0	0	0	0	0	2.89e-07	0	0	0	0	0	1.14e-07	0	7.428e-07
Proteobacteria	Vibrio cholerae	3.76091e-06	3.83234e-07	4.01786e-07	0	8.79884e-07	1.03905e-06	1.95e-06	1.76e-06	2.8e-06	1.6312e-06	1.21875e-06	2.83907e-07	8.79e-07	1.02e-06	9.15e-07	8.38611e-07	0	7.77168e-07	1.2e-06	1.46e-06	4.99e-07	7.37955e-07	3.87943e-07	0	2.23e-06	1.14e-06	3.04e-06	2.37609e-07	0	2.97296e-07	6.07e-07	1.5e-06	1.16e-06	3.50353e-05
Proteobacteria	Vibrio fluvialis	0	0	0	0	0	0	5.05e-07	2.66e-07	2.52e-07	0	0	0	1.43e-07	5.72e-07	3.48e-07	0	0	0	0	8.89e-07	4.8e-07	0	0	0	4.28e-07	0	0	0	0	0	6.4e-07	8.7e-07	3.12e-07	5.705e-06
Proteobacteria	Vibrio furnissii	0	0	0	0	0	0	0	0	4.8e-08	0	0	0	9.41e-07	2.48e-07	1.6e-07	0	0	0	0	0	2.68e-07	0	0	0	0	8.48e-08	0	0	0	0	7.03e-07	4.17e-07	0	2.8698e-06
Proteobacteria	Vibrio mimicus	9.34073e-07	8.89179e-07	0	0	0	0	0	0	0	0	0	0	0	0	0	0	0	0	1.96e-07	0	3.62e-07	0	0	0	0	0	0	3.67534e-07	0	0	0	0	0	2.74879e-06
Proteobacteria	Vibrio parahaemolyticus	7.69237e-07	3.18348e-07	8.79909e-07	1.99134e-06	7.36168e-07	1.347e-06	1.73e-06	1.78e-06	1.52e-06	2.95319e-06	2.6853e-06	5.57717e-07	4.14e-06	4.29e-06	2.74e-06	2.0689e-06	1.07456e-06	4.89788e-06	2.05e-06	2.39e-06	1.85e-06	2.26634e-06	1.43949e-06	2.24837e-06	2.01e-06	3.94e-06	3.48e-06	2.81608e-06	1.21396e-06	1.23449e-06	2.33e-06	1.57e-06	2e-06	6.93183e-05
Proteobacteria	Vibrio vulnificus	0	0	4.09613e-07	0	0	5.13737e-07	4.35e-07	1.26e-06	1.77e-07	1.15154e-06	5.39341e-07	1.35768e-06	7.85e-07	1.71e-07	5.48e-07	1.582e-07	1.80324e-06	2.18482e-06	5.41e-07	0	8.45e-07	0	1.87577e-07	4.22761e-07	2.87e-07	4.29e-07	1.03e-07	2.72413e-06	1.95956e-06	9.8779e-07	2.86e-07	4.97e-07	0	2.0764e-05
Proteobacteria	Yersinia enterocolitica	5.24528e-07	0	0	0	6.97196e-07	1.25395e-06	2.15e-07	8.86e-08	1.41e-07	1.98357e-07	7.04948e-07	1.63806e-06	1.63e-07	0	5.81e-07	9.15681e-07	0	4.88146e-07	3.59e-07	7.57e-07	6.21e-07	0	0	9.92807e-07	1.2e-06	2.06e-07	2.41e-07	0	0	0	7.12e-07	4.95e-07	3.47e-07	1.35403e-05
Proteobacteria	Yersinia frederiksenii	0	0	0	1.08726e-06	0	2.07652e-07	0	0	2.84e-07	0	3.24532e-07	0	0	1.83e-07	0	5.53699e-07	4.18909e-07	3.93566e-07	1.28e-07	0	0	0	0	2.20466e-07	0	3.75e-08	0	2.17876e-06	0	1.24093e-06	3.29e-07	5.1e-07	8.05e-07	8.90228e-06
Proteobacteria	Yersinia intermedia	0	0	0	0	0	0	0	1.54e-07	0	0	0	0	0	0	0	0	0	0	0	0	0	0	0	0	0	0	0	0	0	0	0	0	0	1.54e-07
Proteobacteria	Yersinia kristensenii	0	3.31503e-07	3.4755e-07	0	0	0	0	0	0	0	0	2.41673e-07	3.23e-07	9.46e-08	0	4.75906e-07	0	0	3.31e-07	2.1e-07	1.02e-07	0	8.4642e-07	4.23926e-07	0	3.87e-07	2.27e-07	0	7.52536e-07	0	1.21e-07	0	0	5.21511e-06
Proteobacteria	Yersinia pestis	0	0	0	0	0	0	0	0	0	0	0	0	0	0	0	0	0	0	0	0	0	0	0	0	8.11e-07	0	0	0	0	0	0	0	0	8.11e-07
Proteobacteria	Yersinia pseudotuberculosis	0	0	0	0	0	0	0	0	0	0	0	0	1.89e-07	2.07e-08	0	0	0	0	4.84e-08	0	3.13e-07	0	0	0	0	2.55e-07	7.46e-08	0	0	0	7.18e-07	1.28e-06	2.59e-08	2.9246e-06
Proteobacteria	Yersinia rohdei	0	0	0	0	0	0	0	0	0	0	0	0	0	3.82e-07	0	0	0	0	0	0	2.17e-07	0	0	0	0	0	0	0	0	0	0	1.1e-07	0	7.09e-07

## Sheet: Table S5
Table S5 The relative abundance of potential VFGs
Level1	Function	VF_name	Gene_description	species	Gene_name	BS	CK-0.5a	PM-0.5a	CM-0.5a	CD-0.5a	SE-0.5a	CK-1.5a	PM-1.5a	CM-1.5a	CD-1.5a	SE-1.5a
Nutritional/Metabolic factor	Encodes a periplasmic-binding protein-dependent iron transport system necessary for the utilization of iron bound to transferrin or iron chelates, FbpA is the periplasmic Fe3+ binding protein.	FbpABC	iron(III) ABC transporter, ATP-binding protein	Neisseria meningitidis MC58	fbpC	0.000521685	0.000760616	0.000722349	0.0007171	0.000714913	0.00125755	0.000987088	0.00108396	0.000934508	0.00101629	0.00116787
Effector delivery system	HSI-I is highly homologous to a group of genes found in many Gram-negative proteobacteria that have been termed the IcmF-associated homologous protein (IAHP) cluster and encodes a secretory system that may play a general role in mediating host interaction.	HSI-I	serine/threonine protein kinase PpkA	Pseudomonas aeruginosa PAO1	ppkA	0.000371255	0.000602457	0.000586365	0.000538332	0.000682749	0.000768481	0.000802805	0.000970469	0.000934526	0.000913939	0.000908504
Nutritional/Metabolic factor	hitA encodes a periplasmic ferric-binding protein A (FbpA), a high-affinity iron-binding protein belonging to the transferrin superfamily. hitB encodes a cytoplasmic permease. hitC encodes ATP-binding protein.	HitABC	iron(III) ABC transporter, ATP-binding protein	Haemophilus influenzae Rd KW20	hitC	0.000308341	0.000471747	0.000409958	0.000408775	0.000416291	0.000580595	0.00057577	0.000618412	0.000565485	0.000628046	0.000592054
Exotoxin	Membrane-acting toxin	Beta-hemolysin/cytolysin	3-ketoacyl-ACP-reductase CylG	Streptococcus agalactiae 2603V/R	cylG	0.000271106	0.000414841	0.000390888	0.00037546	0.000392533	0.000686303	0.000542601	0.000603781	0.000517364	0.000570978	0.000623142
Exotoxin	Colibactins are hybrid polyketide-nonribosomal peptides produced by Escherichia coli, Klebsiella pneumoniae, Enterobacter aerogenes, and Citrobacter koseri harboring the pks genomic island.	Colibactin	colibactin biosynthesis dehydrogenase ClbF	Klebsiella pneumoniae subsp. pneumoniae 1084	clbF	0.000250579	0.000345775	0.000331462	0.000341641	0.00032238	0.000571243	0.000444488	0.000480183	0.000417145	0.000445307	0.000544732
Regulation	-	PhoP/R	Possible two component system response sensor kinase membrane associated PhoR	Mycobacterium tuberculosis H37Rv	phoR	0.000196136	0.000326027	0.000305561	0.000315098	0.000354113	0.000370921	0.000415952	0.000485644	0.000429618	0.000479273	0.000444792
Exotoxin	Synthetized by a non-ribosomal peptide-synthetase (NRPS) called CesNRPS. The genes involved in the cereulide synthesis are located on a mega plasmid (270kb) known as pCER270, which is closely related to the plasmid pXO1 from B. anthracis that encodes the anthrax toxin. A small, highly heat- and acid-resistant depsipeptide toxin.	Cereulide	ABC transporter ATP-binding protein, CesC	Bacillus cereus AH187	cesC	0.000211608	0.000318155	0.000295384	0.000278501	0.000302545	0.000430341	0.000400837	0.000421825	0.000369404	0.000403703	0.000412874
Regulation	Similar to the PhoP response regulator of S. enteric serovar Typhimurium that senses Mg2+ starvation and controls the expression of virulence genes.	PhoP	Possible two component system response transcriptional positive regulator PhoP	Mycobacterium tuberculosis H37Rv	phoP	0.000162527	0.000240238	0.000225852	0.000228967	0.000228719	0.000278064	0.000297469	0.000325858	0.000299504	0.000322427	0.000300294
Regulation	An EAL domain-containing protein. A major c-di-GMP-specific phosphodiesterase in regulating intracellular levels of c-di-GMP, affecting diverse phenotypes such as flagellum synthesis, bacterial motility, the production of exopolysaccharides, cell-to-cell aggregation, biofilm formation, cytotoxicity, and invasion of human cells.	CdpA	cyclic di-GMP phosphodiesterase	Burkholderia pseudomallei K96243	cdpA	0.000155156	0.000240919	0.000246923	0.000221648	0.000229357	0.000246895	0.000325045	0.000325095	0.000299235	0.000328585	0.000282099
Stress survival	27-kDa stress protein belongs to the Hsp100/Clp family. Regulation of Clp protease expression is mediated by CtsR, the product of the first gene in the ClpC operon.	ClpC	endopeptidase Clp ATP-binding chain C	Listeria monocytogenes EGD-e	clpC	0.000170447	0.000222686	0.000208713	0.000207378	0.000221223	0.000250275	0.000302845	0.000313836	0.000301493	0.000311144	0.000298219
Motility	Types of bacterial movement: swimming, swarming, gliding, twitching and sliding. Only swimming and swarming are correlated with the presence of flagella. Swimming is an individual endeavour, while swarming is the movement of a group of bacteria. Constitutively expressed for motility in liquid environments.	Polar flagella	short chain dehydrogenase/reductase family oxidoreductase	Aeromonas hydrophila subsp. hydrophila ATCC 7966	flmH	0.000127974	0.000203875	0.000188648	0.000184391	0.000195739	0.000369997	0.000283512	0.000308717	0.00026253	0.000297943	0.000331471
Nutritional/Metabolic factor	Hypothesized to be a magnesium transporter. MgtA and MgtB are not required for intracellular survival or for virulence, MgtC is essential for both functions.	MgtBC	Mg2+ transport protein	Salmonella enterica subsp. enterica serovar Typhimurium str. LT2	mgtB	0.000150508	0.000214609	0.000202625	0.000198542	0.000193045	0.000219377	0.000260081	0.000262209	0.000248557	0.000259489	0.000242764
Motility	Flagella.	ND	two-component sensor kinase	Aeromonas hydrophila subsp. hydrophila ATCC 7966	fleS/flrB	8.66747e-05	0.00017507	0.00015722	0.000152131	0.000198836	0.000173239	0.000273781	0.000293647	0.000265004	0.000309794	0.000267444
Antimicrobial activity/Competitive advantage	May mediate resistance against host-derived antimicrobial peptides. Associated with antibiotic resistance.	AcrAB	acriflavine resistance protein B	Klebsiella pneumoniae subsp. pneumoniae NTUH-K2044	acrB	0.000127585	0.000177578	0.00016741	0.000170995	0.000182219	0.000169301	0.00025964	0.000288403	0.000269644	0.000278259	0.000248938
Immune modulation	EF-Tu.	EF-Tu	elongation factor Tu	Francisella tularensis subsp. tularensis SCHU S4	tufA	0.00011821	0.000175307	0.000162877	0.000161092	0.000171443	0.000193211	0.000235355	0.000249262	0.000238592	0.000254999	0.000243207
Biofilm	Belongs to resistance-nodulation-cell division (RND)-type efflux system. RND efflux systems, composed of an inner membrane protein (RND pump) linked by a periplasmic adaptor protein (PAP) to an outer membrane factor (OMF), can extrude a wide range of substrates often unrelated in structure. To date, three Acinetobacter drug efflux (Ade) RND systems, AdeABC, AdeFGH, and AdeIJK, have been character…	AdeFGH efflux pump	cation/multidrug efflux pump	Acinetobacter baumannii ACICU	adeG	0.000112652	0.000152113	0.000148383	0.000142207	0.000160597	0.000143004	0.000211206	0.000241113	0.000228624	0.000232509	0.00021767
Antimicrobial activity/Competitive advantage	The far efflux system is composed of the FarA membrane fusion protein, the FarB cytoplasmic membrane transporter protein, and the MtrE protein as the outer membrane channel to export antibacterial fatty acids from inside the cell. Belongs to Major Facilitator Superfamily (MFS) of efflux pumps and uses the proton motive force as an energy source for export of toxic agents.	FarAB	fatty acid efflux system protein FarB	Neisseria meningitidis MC58	farB	0.000106521	0.000201364	0.000148822	0.000134255	0.000136177	0.000351172	0.000220223	0.000186172	0.000130969	0.000168122	0.000204359
Nutritional/Metabolic factor	CarB, CarA, and PyrB encode the large and small subunits of carbamoylphosphate synthetase and aspartate carbamoyl transferase, respectively. These enzymes catalyze the first two steps in the pyrimidine nucleotide biosynthetic pathway in many bacteria, including Francisella, and are required for the virulence of several pathogens, including Salmonella and E. coli.	Pyrimidine biosynthesis	carbamoyl phosphate synthase large subunit	Francisella tularensis subsp. tularensis SCHU S4	carB	0.000114699	0.000156043	0.000151591	0.000150254	0.000151078	0.000157342	0.000212574	0.000223793	0.000212688	0.000215814	0.00020447
Nutritional/Metabolic factor	Effective at acquiring iron from transferrin and lactoferrin.Cytotoxic due to its ability to stimulating the production of reactive oxygen species.	pyoverdine	diaminobutyrate-2-oxoglutarate aminotransferase PvdH	Pseudomonas aeruginosa PAO1	pvdH	0.000102954	0.000160596	0.000146468	0.000137594	0.000140928	0.000187819	0.000200003	0.000214728	0.000197749	0.00021368	0.00020151
Biofilm	Alginate production is frequently referred to as mucoidy because colonies producing alginate have a wet glistening (mucoid) appearance, which is very different from that of colonies not producing alginate. Most of the alginate biosynthetic genes are clustered in the algD operon. Alginate production is highly regulated. Regulatory genes are located in two areas far removed from the biosynthetic ge…	Alginate	alginate biosynthesis protein AlgZ/FimS	Pseudomonas aeruginosa PAO1	algU	8.31356e-05	0.000140098	0.000127019	0.000128757	0.000134466	0.000162213	0.000204847	0.000223779	0.000201507	0.000213747	0.000210135
Effector delivery system	Mxi-SpaA like T3SS, shares homology to Salmonella SPI-1 and Shigella T3SSs. Two additional T3SSs are discovered in B. Pseudomallei. T3SS1 is only present in B. pseudomallei and not in Burkholderia mallei or Burkholderia thailandensis, whereas T3SS2 and T3SS3 (Bsa) are present in all three species. T3SS1 and T3SS2 are closely related to the T3SS of the plant pathogens R. solanacearum and Xanthomon…	Bsa T3SS	two-component response regulator	Burkholderia pseudomallei K96243	bprB	0.000101671	0.000157603	0.000143119	0.000137146	0.000134989	0.000262678	0.000178376	0.00017825	0.000150003	0.00016495	0.000182356
Biofilm	Biofilm	Alginate regulation	serine protease MucD precursor	Pseudomonas aeruginosa PAO1	mucD	8.8915e-05	0.000135895	0.000129176	0.00012865	0.000137688	0.000138965	0.000191949	0.000210259	0.000198502	0.000212456	0.000189341
Regulation	Controls biofilm formation and cellular morphology. Participates in cell adhesion, resistance to serum killing and antibiotic susceptibility.	BfmRS	signal transduction histidine kinase	Acinetobacter baumannii ACICU	bfmS	7.91393e-05	0.000134065	0.000135964	0.000134759	0.000150906	0.000169931	0.000174795	0.000201155	0.000168193	0.000194887	0.000191008
Nutritional/Metabolic factor	Effective at acquiring iron from transferrin and lactoferrin.Cytotoxic due to its ability to stimulating the production of reactive oxygen species.	pyoverdine	peptide synthase	Pseudomonas aeruginosa PAO1	pvdI	0.000121605	9.69595e-05	0.000131909	0.000118572	0.000190395	0.000207486	0.000106698	0.000181545	0.000184594	0.000159328	0.000233339
Adherence	Type IV pili.	Type IV pili	two-component response regulator PilR	Pseudomonas aeruginosa PAO1	pilR	8.06975e-05	0.000115275	0.00011337	0.000112359	0.000140381	0.000115559	0.000196033	0.00021753	0.000216518	0.000216462	0.000195748
Nutritional/Metabolic factor	Effective at acquiring iron from transferrin and lactoferrin.Cytotoxic due to its ability to stimulating the production of reactive oxygen species.	pyoverdine	peptide synthase PvdL	Pseudomonas aeruginosa PAO1	pvdL	9.1795e-05	9.6389e-05	0.000118828	0.000104244	0.000166245	0.000166332	0.000116473	0.000190173	0.000187372	0.000162256	0.000216772
Nutritional/Metabolic factor	Catechol-based siderophore. Disruption of the siderophore bacillibactin production drastically reduces the ability of B. cereus to utilize ferritin for growth and results in attenuated bacterial virulence in insects.	Bacillibactin	2,3-dihydroxybenzoate adenylase DhbE	Bacillus cereus ATCC 14579	dhbE	7.97986e-05	0.000113278	0.000112393	0.000123313	0.00010128	0.000247558	0.000146557	0.000159587	0.000129198	0.000141711	0.000203842
Exotoxin	Colibactins are hybrid polyketide-nonribosomal peptides produced by Escherichia coli, Klebsiella pneumoniae, Enterobacter aerogenes, and Citrobacter koseri harboring the pks genomic island.	Colibactin	colibactin hybrid non-ribosomal peptide synthetase/type I polyketide synthase ClbB	Klebsiella pneumoniae subsp. pneumoniae 1084	clbB	8.63327e-05	0.000115943	0.000114107	0.000113072	0.00012762	0.000184321	0.00013642	0.000166043	0.000148831	0.00015269	0.000172715
Motility	Flagella.	C<beta>G	cyclic beta 1-2 glucan synthetase	Brucella melitensis bv. 1 str. 16M	cgs	8.22577e-05	0.000109513	0.000100461	0.000106129	0.000107149	9.94541e-05	0.000151388	0.00016993	0.000186209	0.000170841	0.000146281
Immune modulation	A key virulence determinant and that loss of capsule production results in severe attenuation in animal models of disease.	Capsule I	capsular polysaccharide biosynthesis fatty acid synthase	Burkholderia pseudomallei K96243	wcbR	6.59894e-05	8.28038e-05	9.95843e-05	8.10458e-05	0.000125212	0.000241436	0.000124456	0.000146174	0.000118592	0.000134984	0.00017433
Exotoxin	Colibactins are hybrid polyketide-nonribosomal peptides produced by Escherichia coli, Klebsiella pneumoniae, Enterobacter aerogenes, and Citrobacter koseri harboring the pks genomic island.	Colibactin	colibactin biosynthesis dehydrogenase ClbD	Klebsiella pneumoniae subsp. pneumoniae 1084	clbD	7.48691e-05	0.000108164	0.000106242	0.000103838	0.000105364	0.000141684	0.00014182	0.000154749	0.000138377	0.000151122	0.00015382
Nutritional/Metabolic factor	A greenish-yellow compound, a hydroxyquinolone chromophore to which an amino acid tail is attached, the tail can vary in length. The synthesis of pyoverdine requires a special 蟽 factor, PvdS, which is in turn regulated by the Fur repressor. Also called pseudobactin.	Pyoverdine	pyoverdine synthetase D	Pseudomonas aeruginosa PAO1	pvdD	8.29024e-05	8.58476e-05	9.75024e-05	8.3372e-05	0.000139258	0.00012477	8.40106e-05	0.000163429	0.000164926	0.000123613	0.000198941
Nutritional/Metabolic factor	Cleavage of cysteine containing peptides (glutathione and 纬-glutamyl-cysteine peptides) by GGT activity thus provides the essential source of cysteine required for intracellular multiplication.	GGT	gamma-glutamyltranspeptidase	Francisella tularensis subsp. tularensis SCHU S4	ggt	6.33845e-05	9.92375e-05	9.23747e-05	9.70161e-05	9.9976e-05	0.000113023	0.000140812	0.000165031	0.000156902	0.000162763	0.000153022
Regulation	Associated with stationary phase adaptation and long-term survival. Produce ppGpp (guanosine 5'-diphosphate 3'-diphosphate), an 'alarmone' that suppresses synthesis of stable RNA, induces degradative pathways and modulates expression of genes involved in DNA replication.	RelA	Probable GTP pyrophosphokinase RelA (ATP:GTP 3'-pyrophosphotransferase) (PPGPP synthetase I) ((P)PPGPP synthetase) (GTP diphosphokinase)	Mycobacterium tuberculosis H37Rv	relA	7.784e-05	0.000107269	0.000103823	9.99077e-05	0.000103933	0.000112104	0.000155731	0.000150639	0.000140565	0.000147163	0.000136646
Exotoxin	Colibactins are hybrid polyketide-nonribosomal peptides produced by Escherichia coli, Klebsiella pneumoniae, Enterobacter aerogenes, and Citrobacter koseri harboring the pks genomic island.	Colibactin	colibactin biosynthesis amidase ClbL	Klebsiella pneumoniae subsp. pneumoniae 1084	clbL	6.08197e-05	9.85423e-05	9.6197e-05	9.85265e-05	0.000101751	0.000125495	0.000133811	0.000155323	0.000141884	0.000160656	0.000150797
Regulation	Controls biofilm formation and cellular morphology. Participates in cell adhesion, resistance to serum killing and antibiotic susceptibility.	BfmRS	biofilm-controlling response regulator	Acinetobacter baumannii ACICU	bfmR	7.57104e-05	0.000111003	0.000104694	0.00010909	0.000109248	0.000127613	0.000127631	0.000143675	0.000128532	0.00014015	0.000127684
Immune modulation	Biosynthesis pathway of LOS is producing a branched oligosaccharide attached to a lipid A via two 3-deoxy-D-manno-2-octulosonic acid (KDO) molecules. The rfaC gene product adds the first heptose (Hep I) to KDO. The rfaF gene product adds the second Hep onto Hep I and is required for 伪-chain elongation. The lgtF gene product adds the first Glc of the 伪-chain. Genes lgtA, lgtB, lgtE are responsible…	LOS	lipid transporter ATP-binding/permease	Haemophilus influenzae Rd KW20	msbA	7.27156e-05	0.000114971	9.42842e-05	0.000101825	0.000101963	0.000118308	0.000135579	0.000144306	0.000129309	0.000141732	0.000137825
Nutritional/Metabolic factor	The genes for pyochelin biosynthesis are in two separate operons, pchDCBA, involved in the synthesis of the pyochelin precursor salicylic acid and pchEFGHI. pchHI appear to have an export function. The fptA gene encoding the 75 kDa ferric pyochelin receptor occurs immediately downstream of pchI.	Pyochelin	pyochelin biosynthesis protein PchD	Pseudomonas aeruginosa PAO1	pchD	6.79786e-05	9.18769e-05	9.34181e-05	8.78442e-05	8.98598e-05	0.000145533	0.000121662	0.000141386	0.000134244	0.000138085	0.000155277
Immune modulation	Composed of the O-antigen, core polysaccharides and lipid A. The genes involved in the biosynthesis of the basic O-antigen are located in the rfb/rfc loci. O-antigen modification is associated with temperate bacteriophages. Four different serotype-converting phages have been found: SfII, Sf6, SfV and SfX, which are involved in conversion of a serotype Y stain to serotypes 2a, 3b, 5a and X, respec…	LPS	NAD dependent epimerase	Francisella tularensis subsp. tularensis SCHU S4	wbtF	5.56417e-05	9.09527e-05	8.0213e-05	8.5244e-05	9.79924e-05	0.000106035	0.000151413	0.000154423	0.000136287	0.000153	0.000148224
Motility	Flagella.	polar flagella	transcriptional regulator FleQ	Legionella pneumophila subsp. pneumophila str. Philadelphia 1	fleQ	6.88482e-05	7.72547e-05	8.02718e-05	8.69432e-05	0.000102066	8.39095e-05	0.00012341	0.000145882	0.000156284	0.000142008	0.00013637
Adherence	Mediate a complement-independent attachment to mammalian and amoebal host cells. Specific receptors have not been identified.	Hsp60	Hsp60, 60K heat shock protein HtpB	Legionella pneumophila subsp. pneumophila str. Philadelphia 1	htpB	7.14736e-05	8.62648e-05	8.79552e-05	8.8455e-05	9.08327e-05	8.40247e-05	0.000122892	0.000138251	0.000136204	0.000138727	0.000121894
Nutritional/Metabolic factor	Catechol-based siderophore. Disruption of the siderophore bacillibactin production drastically reduces the ability of B. cereus to utilize ferritin for growth and results in attenuated bacterial virulence in insects.	Bacillibactin	non-ribosomal peptide synthetase, DhbF	Bacillus cereus ATCC 14579	dhbF	7.2799e-05	6.23603e-05	9.02406e-05	6.65939e-05	0.000109317	0.000155788	6.73754e-05	0.000100781	9.54093e-05	8.58812e-05	0.000148415
Nutritional/Metabolic factor	An allantoin utilization operon has been associated with hypervirulent K. pneumoniae strains that cause pyogenic liver abscesses.	Allantion utilization	allantoinase	Klebsiella pneumoniae subsp. pneumoniae NTUH-K2044	allB	5.43785e-05	8.55881e-05	8.38926e-05	7.68403e-05	7.35429e-05	9.95283e-05	0.000107709	0.000111618	0.00010702	0.000113552	0.00010801
Nutritional/Metabolic factor	The purMCD locus encodes three enzymes (phosphoribosylaminoimidazol synthetase, SAICAR synthetase, and phosphoribosylamine-glycine ligase) required for the de novo synthesis of purine nucleotides.	Purine biosynthesis	fusion protein PurC/PurD	Francisella tularensis subsp. tularensis SCHU S4	purCD	5.5167e-05	8.63835e-05	7.95733e-05	7.66927e-05	8.14161e-05	8.84841e-05	0.000112286	0.00011411	0.00010355	0.000113408	0.00010603
Immune modulation	Composed of the O-antigen, core polysaccharides and lipid A. The genes involved in the biosynthesis of the basic O-antigen are located in the rfb/rfc loci. O-antigen modification is associated with temperate bacteriophages. Four different serotype-converting phages have been found: SfII, Sf6, SfV and SfX, which are involved in conversion of a serotype Y stain to serotypes 2a, 3b, 5a and X, respec…	LPS	asparagine synthase (glutamine-hydrolyzing)	Francisella tularensis subsp. tularensis SCHU S4	wbtH	3.67336e-05	7.15129e-05	6.02212e-05	6.08497e-05	7.0109e-05	7.04435e-05	0.000112574	0.00012938	0.000117341	0.000125393	0.000115795
Nutritional/Metabolic factor	Various iron acquisition systems in Klebsiella are needed to overcome host defenses in different anatomical compartments.	Ent	iron-enterobactin transporter ATP-binding protein	Klebsiella pneumoniae subsp. pneumoniae NTUH-K2044	fepC	4.69572e-05	8.34261e-05	6.97804e-05	6.20385e-05	6.99165e-05	0.000142118	9.33873e-05	9.89749e-05	8.43489e-05	9.7439e-05	0.000109953
Antimicrobial activity/Competitive advantage	Resistance/nodulation/division (RND)-type efflux pump. Regulated by two transcriptional regulators: a repressor MtrR and an activator MtrA.	MtrCDE	multiple transferable resistance system protein MtrD	Neisseria meningitidis MC58	mtrD	4.75524e-05	7.41467e-05	6.85389e-05	6.25581e-05	7.48552e-05	6.60567e-05	0.000112588	0.00011699	0.000103076	0.000112604	9.8876e-05
Adherence	Peritrichous. Resembles the Actinobacillus actinomycetemcomitans Flp pilus. Contributes to biofilm formation and autoagglutination.	Flp type IV pili	traffic ATPase	Aeromonas hydrophila subsp. hydrophila ATCC 7966	flpF	5.93167e-05	7.7229e-05	7.1302e-05	7.27248e-05	7.21407e-05	8.07592e-05	9.90085e-05	9.73776e-05	8.99356e-05	9.82664e-05	9.00102e-05
Nutritional/Metabolic factor	Biotin is an important enzyme cofactor that acts as a covalently bound prosthetic group. Biotin plays critical roles in central metabolic processes involving carboxylation, decarboxylation and transcarboxylation. F. novicida has evolved two distinct biotin protein ligases BplA and BirA with specific roles. Only BplA is required for pathogenicity.	Biotin synthesis	adenosylmethionine-8-amino-7-oxononanoate aminotransferase	Francisella tularensis subsp. tularensis SCHU S4	bioA	4.26255e-05	6.79166e-05	6.26762e-05	5.86343e-05	6.45302e-05	7.9909e-05	9.38657e-05	0.0001002	8.92586e-05	0.000103754	9.62152e-05
Adherence	Adherence: binds to CD43 on macrophage surface. Molecular chaperone.	GroEL	chaperonin GroEL	Clostridium difficile 630	groEL	5.46223e-05	6.79987e-05	5.97632e-05	6.1585e-05	6.23026e-05	7.60369e-05	8.68705e-05	9.32867e-05	9.16852e-05	9.13067e-05	8.83094e-05
Stress survival	Methionine sulfoxide reductases (Msr) are enzymes that catalyze the reduction of free and protein-bound methionine sulfoxide (MetSO) back to Met. Two structurally unrelated classes of Msrs have been described so far. MsrAs are stereo specific toward the S isomer on the sulfur of the sulfoxide function, whereas MsrBs are specific toward the R isomer.	MsrAB	) trifunctional thioredoxin/methionine sulfoxide reductase A/B protein	Neisseria meningitidis MC58	msrA/B(pilB	4.36644e-05	6.89235e-05	6.17222e-05	5.85356e-05	6.35784e-05	7.02177e-05	9.8953e-05	9.51401e-05	8.32112e-05	9.24916e-05	8.14661e-05
Biofilm	Belongs to resistance-nodulation-cell division (RND)-type efflux system. RND efflux systems, composed of an inner membrane protein (RND pump) linked by a periplasmic adaptor protein (PAP) to an outer membrane factor (OMF), can extrude a wide range of substrates often unrelated in structure. To date, three Acinetobacter drug efflux (Ade) RND systems, AdeABC, AdeFGH, and AdeIJK, have been character…	AdeFGH efflux pump	membrane-fusion protein	Acinetobacter baumannii ACICU	adeF	2.63039e-05	5.75636e-05	5.31974e-05	4.82853e-05	5.58176e-05	5.30186e-05	0.000102541	0.000113426	9.1402e-05	0.00010774	9.33681e-05
Exotoxin	Production and activation of cytolysin involves the products of a complex operon of eight genes and that this operon can be located on either pheromone-responsive plasmids or on the chromosome within a pathogenicity island. Most of this gene locus is absent in E. faecalis V583 due to a 17-kbp deletion. Cytolysin expression is regulated by one of the subunits (CylLS'') through a quorum-sensing aut…	Beta-hemolysin/cytolysin	ABC (ATP-binding cassette) transporter CylA	Streptococcus agalactiae 2603V/R	cylA	4.71302e-05	6.17979e-05	6.23103e-05	5.9608e-05	5.94081e-05	8.80994e-05	8.4479e-05	8.40525e-05	8.04402e-05	8.33835e-05	8.5842e-05
Exotoxin	Intracellularly active toxin	RTX toxin	RTX toxin transporter RtxB	Vibrio cholerae O1 biovar El Tor str. N16961	rtxB	5.13398e-05	6.72987e-05	6.03459e-05	6.1617e-05	6.29289e-05	7.84835e-05	7.08044e-05	8.73594e-05	7.64105e-05	8.04191e-05	8.16815e-05
Adherence	Type IV pili.	Type IV pili	still frameshift probable component of chemotactic signal transduction system	Pseudomonas aeruginosa PAO1	chpA	3.55974e-05	5.84685e-05	5.94065e-05	5.24247e-05	6.11825e-05	5.47011e-05	8.67296e-05	8.98268e-05	8.31413e-05	9.01094e-05	7.67941e-05
Nutritional/Metabolic factor	CarB, CarA, and PyrB encode the large and small subunits of carbamoylphosphate synthetase and aspartate carbamoyl transferase, respectively. These enzymes catalyze the first two steps in the pyrimidine nucleotide biosynthetic pathway in many bacteria, including Francisella, and are required for the virulence of several pathogens, including Salmonella and E. coli.	Pyrimidine biosynthesis	aspartate carbamoyltransferase	Francisella tularensis subsp. tularensis SCHU S4	pyrB	3.895e-05	6.18847e-05	5.98203e-05	5.58595e-05	5.71251e-05	6.44081e-05	8.25578e-05	8.46786e-05	7.72294e-05	8.58613e-05	7.72337e-05
Adherence	Type IV pili.	Type IV pili	two-component sensor PilS	Pseudomonas aeruginosa PAO1	pilS	2.59315e-05	5.29388e-05	5.56215e-05	4.68874e-05	6.55005e-05	5.82011e-05	8.07302e-05	9.05436e-05	8.27725e-05	9.0423e-05	8.60248e-05
Biofilm	Homologous to a sugar-binding transcriptional regulator involved in biofilm production. The actual role is unknown, but the association of enhanced biofilm formation in the presence of glucose and the possible involvement of a sugar-binding transcriptional regulator suggest a linkage to increased biofilm production in E. faecalis in the presence of specific carbohydrates.	BopD	sugar-binding transcriptional regulator, LacI family	Enterococcus faecalis V583	bopD	5.62987e-05	7.52406e-05	5.66207e-05	4.9572e-05	4.62273e-05	0.000138539	7.14704e-05	6.49679e-05	4.12937e-05	6.49524e-05	6.71149e-05
Biofilm	Biofilm	Alginate biosynthesis	phosphomannomutase AlgC	Pseudomonas aeruginosa PAO1	algC	3.45467e-05	6.00837e-05	5.49833e-05	5.08451e-05	5.42917e-05	6.18112e-05	8.58432e-05	8.29377e-05	7.41043e-05	8.32844e-05	7.34292e-05
Adherence	Type IV pili.	Type IV pili	twitching motility protein PilH	Pseudomonas aeruginosa PAO1	pilH	3.33629e-05	5.8125e-05	5.80555e-05	5.61948e-05	6.28069e-05	5.47822e-05	7.43336e-05	8.36618e-05	7.91595e-05	7.87441e-05	7.33985e-05
Nutritional/Metabolic factor	CarB, CarA, and PyrB encode the large and small subunits of carbamoylphosphate synthetase and aspartate carbamoyl transferase, respectively. These enzymes catalyze the first two steps in the pyrimidine nucleotide biosynthetic pathway in many bacteria, including Francisella, and are required for the virulence of several pathogens, including Salmonella and E. coli.	Pyrimidine biosynthesis	carbamoyl phosphate synthase small subunit	Francisella tularensis subsp. tularensis SCHU S4	carA	4.06761e-05	6.13125e-05	5.66307e-05	5.23334e-05	5.80664e-05	6.47573e-05	7.42455e-05	7.80067e-05	7.08429e-05	7.74312e-05	7.23435e-05
Exotoxin	Originally identified as a hemolysin because it will lyse red blood cells. Secreted by type I pathway and secretion requires CyaB, D, E proteins.	Cya	cyclolysin secretion ATP-binding protein	Bordetella pertussis Tohama I	cyaB	3.96933e-05	5.55362e-05	4.867e-05	4.89265e-05	6.0354e-05	5.68636e-05	7.33244e-05	8.29887e-05	7.33392e-05	8.33451e-05	7.2173e-05
Motility	Types of bacterial movement: swimming, swarming, gliding, twitching and sliding. Only swimming and swarming are correlated with the presence of flagella. Swimming is an individual endeavour, while swarming is the movement of a group of bacteria. Constitutively expressed for motility in liquid environments.	Polar flagella	CobQ/CobB/MinD/ParA family protein	Aeromonas hydrophila subsp. hydrophila ATCC 7966	AHA_1389	4.05126e-05	5.95351e-05	5.0798e-05	5.29919e-05	5.15787e-05	6.86234e-05	7.30208e-05	7.42861e-05	6.88581e-05	7.47763e-05	7.19044e-05
Biofilm	Alginate production is frequently referred to as mucoidy because colonies producing alginate have a wet glistening (mucoid) appearance, which is very different from that of colonies not producing alginate. Most of the alginate biosynthetic genes are clustered in the algD operon. Alginate production is highly regulated. Regulatory genes are located in two areas far removed from the biosynthetic ge…	Alginate	two-component response regulator AlgB	Pseudomonas aeruginosa PAO1	algB	3.47233e-05	4.6234e-05	4.364e-05	4.8559e-05	5.6299e-05	4.87829e-05	7.50968e-05	8.56965e-05	8.45656e-05	8.39688e-05	7.79834e-05
Exotoxin	Production and activation of cytolysin involves the products of a complex operon of eight genes and that this operon can be located on either pheromone-responsive plasmids or on the chromosome within a pathogenicity island. Most of this gene locus is absent in E. faecalis V583 due to a 17-kbp deletion. Cytolysin expression is regulated by one of the subunits (CylLS'') through a quorum-sensing aut…	Beta-hemolysin/cytolysin	putative 3-ketoacyl-ACP synthase CylI	Streptococcus agalactiae 2603V/R	cylI	3.31917e-05	5.78297e-05	5.02069e-05	4.32901e-05	5.00413e-05	6.14857e-05	8.145e-05	7.84495e-05	6.83107e-05	8.11381e-05	7.59582e-05
Exotoxin	Colibactins are hybrid polyketide-nonribosomal peptides produced by Escherichia coli, Klebsiella pneumoniae, Enterobacter aerogenes, and Citrobacter koseri harboring the pks genomic island.	Colibactin	precolibactin peptidase ClbP	Klebsiella pneumoniae subsp. pneumoniae 1084	clbP	2.90432e-05	4.95675e-05	4.20972e-05	4.10839e-05	4.46359e-05	7.72064e-05	7.52413e-05	7.98695e-05	6.62698e-05	7.58596e-05	8.66231e-05
Nutritional/Metabolic factor	Effective at acquiring iron from transferrin and lactoferrin.Cytotoxic due to its ability to stimulating the production of reactive oxygen species.	pyoverdine	pyoverdine biosynthesis protein PvdJ	Pseudomonas aeruginosa PAO1	pvdJ	4.76283e-05	3.8838e-05	5.77071e-05	5.33416e-05	8.28974e-05	6.65304e-05	3.5922e-05	7.03873e-05	7.3005e-05	5.85386e-05	8.00835e-05
Exoenzyme	Plays a role in phagosomal escape by rickettsiae.	TlyC	hemolysin C	Rickettsia typhi str. Wilmington	tlyC	3.73303e-05	5.26064e-05	5.08274e-05	5.03741e-05	5.01002e-05	5.98631e-05	6.80128e-05	7.11088e-05	6.66756e-05	7.13711e-05	6.7617e-05
Exotoxin	Hemolysin.	<alpha>-Hemolysin	Hemolysin B	Escherichia coli CFT073	hlyB	3.22842e-05	5.01275e-05	4.11639e-05	3.92788e-05	4.45741e-05	6.75792e-05	7.13302e-05	7.3341e-05	6.32692e-05	7.41594e-05	7.44766e-05
Immune modulation	A key virulence determinant and that loss of capsule production results in severe attenuation in animal models of disease.	Capsule I	acyl-CoA transferase	Burkholderia pseudomallei K96243	wcbT	3.01925e-05	5.20585e-05	4.32582e-05	4.10605e-05	4.95349e-05	4.8266e-05	7.28812e-05	7.41547e-05	6.97747e-05	7.69389e-05	6.61286e-05
Effector delivery system	14 genes share detectable homology to the tra/trb genes of col1b-P9 plasmid, a member of the IncI class of conjugal plasmids. The second type IV secretion apparatus lvh (Legionella vir homologs) system is poorly characterized. Its 11 genes are located on a genomic-island-like region. It might play a role in the efficiency of host cell infection by L. pneumophila grown at lower temperatures. Howev…	Dot/Icm	Dot/Icm type IV secretion system effector LirB	Legionella pneumophila subsp. pneumophila str. Philadelphia 1	lirB	3.14064e-05	5.40682e-05	4.70362e-05	4.25705e-05	4.994e-05	5.85943e-05	6.81825e-05	6.89955e-05	6.30737e-05	7.16713e-05	6.40487e-05
Nutritional/Metabolic factor	Metal uptake	Cytochrome c maturation	cytochrome c heme lyase subunit CcmF	Legionella pneumophila subsp. pneumophila str. Philadelphia 1	ccmF	3.07684e-05	4.86036e-05	4.51487e-05	4.30589e-05	4.74781e-05	4.61478e-05	7.01936e-05	7.18678e-05	6.43481e-05	7.02757e-05	6.30169e-05
Effector delivery system	HSI-I is highly homologous to a group of genes found in many Gram-negative proteobacteria that have been termed the IcmF-associated homologous protein (IAHP) cluster and encodes a secretory system that may play a general role in mediating host interaction.	HSI-I	type six secretion associated protein TagT, ATP-binding component of ABC transporter	Pseudomonas aeruginosa PAO1	tagT	3.92753e-05	4.72699e-05	4.90013e-05	4.96971e-05	5.03429e-05	5.29569e-05	5.61993e-05	6.81266e-05	6.40422e-05	6.34866e-05	5.90588e-05
Adherence	Originally named surface protein p104, is a 104 kDa adhesion protein, present in every Listeria spp. except L. grayi.	Lap	Listeria adhesion protein Lap	Listeria monocytogenes EGD-e	lap	3.78794e-05	4.47988e-05	4.51724e-05	5.18961e-05	4.82567e-05	5.20614e-05	5.02095e-05	6.46919e-05	6.16582e-05	6.72202e-05	5.94096e-05
Stress survival	21.6 kDa protein belongs to a family of proteases highly conserved in prokaryotes and eukaryotes. Serine protease involved in proteolysis and is required for growth under stress conditions.	ClpP	ATP-dependent Clp protease proteolytic subunit	Listeria monocytogenes EGD-e	clpP	3.50202e-05	5.20421e-05	4.3319e-05	4.41467e-05	4.31789e-05	6.64035e-05	6.10972e-05	6.1139e-05	5.53817e-05	5.95481e-05	6.09181e-05
Immune modulation	Composed of the O-antigen, core polysaccharides and lipid A. The genes involved in the biosynthesis of the basic O-antigen are located in the rfb/rfc loci. O-antigen modification is associated with temperate bacteriophages. Four different serotype-converting phages have been found: SfII, Sf6, SfV and SfX, which are involved in conversion of a serotype Y stain to serotypes 2a, 3b, 5a and X, respec…	LPS	UDP-N-acetylglucosamine pyrophosphorylase/glucosamine-1-phosphate N-acetyltransferase	Francisella tularensis subsp. tularensis SCHU S4	glmU	3.22806e-05	5.0392e-05	4.21314e-05	4.21098e-05	4.32507e-05	5.14756e-05	6.50697e-05	6.60419e-05	6.02991e-05	6.53587e-05	6.18249e-05
Nutritional/Metabolic factor	Effective at acquiring iron from transferrin and lactoferrin.Cytotoxic due to its ability to stimulating the production of reactive oxygen species.	pyoverdine	transcriptional regulator PtxR	Pseudomonas aeruginosa PAO1	ptxR	1.79983e-05	3.93432e-05	3.98884e-05	3.29051e-05	4.21573e-05	4.95444e-05	6.95917e-05	7.62047e-05	6.1874e-05	7.95726e-05	6.46845e-05
Effector delivery system	HSI-I is highly homologous to a group of genes found in many Gram-negative proteobacteria that have been termed the IcmF-associated homologous protein (IAHP) cluster and encodes a secretory system that may play a general role in mediating host interaction.	HSI-I	Pseudomonas protein phosphatase PppA	Pseudomonas aeruginosa PAO1	pppA	3.08742e-05	5.31557e-05	4.46612e-05	4.21007e-05	4.91254e-05	5.54234e-05	5.93223e-05	6.4172e-05	5.53424e-05	6.08657e-05	5.85143e-05
Nutritional/Metabolic factor	Salmochelin is a glycosylated Ent that requires the iroA locus for production and transport. A major trigger of inflammation and bacterial dissemination induced during K. pneuminiae lung infection.	Sal	ABC transporter	Klebsiella pneumoniae subsp. pneumoniae NTUH-K2044	iroC	3.68306e-05	5.11258e-05	4.43236e-05	4.53577e-05	4.14968e-05	6.88628e-05	5.59769e-05	5.6082e-05	5.16056e-05	5.49043e-05	6.48123e-05
Biofilm	Alginate production is frequently referred to as mucoidy because colonies producing alginate have a wet glistening (mucoid) appearance, which is very different from that of colonies not producing alginate. Most of the alginate biosynthetic genes are clustered in the algD operon. Alginate production is highly regulated. Regulatory genes are located in two areas far removed from the biosynthetic ge…	Alginate	alginate biosynthesis regulatory protein AlgR	Pseudomonas aeruginosa PAO1	algR	3.33901e-05	4.41557e-05	4.24891e-05	4.00231e-05	4.22683e-05	5.81245e-05	5.92351e-05	6.46392e-05	5.68218e-05	5.93905e-05	5.71989e-05
Nutritional/Metabolic factor	The purMCD locus encodes three enzymes (phosphoribosylaminoimidazol synthetase, SAICAR synthetase, and phosphoribosylamine-glycine ligase) required for the de novo synthesis of purine nucleotides.	Purine biosynthesis	phosphoribosylaminoimidazole synthetase	Francisella tularensis subsp. tularensis SCHU S4	purM	3.04111e-05	4.74048e-05	4.43222e-05	4.2534e-05	4.36417e-05	5.06026e-05	6.12334e-05	6.25197e-05	5.58721e-05	6.16005e-05	5.60847e-05
Invasion	Homology to aslA of E. coli K12. Based on its protein sequence, AslA is predicted to be a member of the arylsulfatase family of enzymes that contains highly conserved sulfatase motifs, but E. coli AslA failed to exhibit in vitro arylsulfatase activity.	AslA	putative arylsulfatase	Escherichia coli O18:K1:H7 str. RS218	aslA	2.93338e-05	3.6403e-05	3.42723e-05	3.80314e-05	3.80742e-05	4.66636e-05	5.10967e-05	7.56182e-05	6.73124e-05	6.74372e-05	6.86962e-05
Immune modulation	Capsule.	Capsule	undecaprenyl diphosphate synthase	Enterococcus faecalis V583	cpsA	3.10535e-05	4.95583e-05	4.37472e-05	4.09387e-05	4.22943e-05	5.48854e-05	6.11372e-05	5.94269e-05	5.24616e-05	5.91424e-05	5.36381e-05
Immune modulation	Composed of the O-antigen, core polysaccharides and lipid A. The genes involved in the biosynthesis of the basic O-antigen are located in the rfb/rfc loci. O-antigen modification is associated with temperate bacteriophages. Four different serotype-converting phages have been found: SfII, Sf6, SfV and SfX, which are involved in conversion of a serotype Y stain to serotypes 2a, 3b, 5a and X, respec…	LPS	lipopolysaccharide biosynthesis protein	Bordetella pertussis Tohama I	bplC	2.32504e-05	4.0881e-05	3.77959e-05	3.65432e-05	4.25873e-05	4.93778e-05	6.3598e-05	6.84713e-05	6.29425e-05	6.5498e-05	5.7178e-05
Immune modulation	Capsule.	Capsule	6-phosphogluconate dehydrogenase	Klebsiella pneumoniae subsp. pneumoniae NTUH-K2044	gnd	3.26808e-05	4.66346e-05	4.14295e-05	3.74286e-05	4.24408e-05	5.79357e-05	6.30598e-05	5.90388e-05	5.20595e-05	5.81704e-05	5.69973e-05
Biofilm	Biofilm	Alginate regulation	AlgW protein	Pseudomonas aeruginosa PAO1	algW	2.83271e-05	4.05644e-05	3.85253e-05	3.96668e-05	4.44217e-05	4.44135e-05	5.80288e-05	6.19653e-05	6.3558e-05	6.65731e-05	5.80441e-05
Motility	Flagella.	ND	FleQ protein	Aeromonas hydrophila subsp. hydrophila ATCC 7966	fleQ/flrC	3.32793e-05	3.63907e-05	3.9645e-05	3.9239e-05	4.10755e-05	3.73456e-05	5.44995e-05	6.46324e-05	6.71805e-05	6.2517e-05	6.05167e-05
Stress survival	Recombinational repair protein that protects against ROS and non-oxidative killing by neutrophils.	RecN	DNA repair protein RecN	Neisseria meningitidis MC58	recN	2.88396e-05	4.74805e-05	4.18023e-05	4.14949e-05	3.87719e-05	4.96918e-05	5.98424e-05	5.77121e-05	5.29236e-05	5.87672e-05	5.39422e-05
Immune modulation	Capsule.	Capsule	aminotransferase	Campylobacter jejuni subsp. jejuni NCTC 11168	Cj1437c	2.64423e-05	4.40821e-05	3.66267e-05	3.70999e-05	4.16958e-05	5.37473e-05	5.56656e-05	5.7041e-05	5.28286e-05	6.04474e-05	5.58655e-05
Nutritional/Metabolic factor	An allantoin utilization operon has been associated with hypervirulent K. pneumoniae strains that cause pyogenic liver abscesses.	Allantion utilization	DNA-binding transcriptional repressor AllR	Klebsiella pneumoniae subsp. pneumoniae NTUH-K2044	allR	3.00833e-05	3.83685e-05	3.47188e-05	2.98779e-05	3.37257e-05	0.000115291	4.76808e-05	4.80915e-05	3.63812e-05	4.34294e-05	6.20349e-05
Motility	Flagella.	Flagella	two-component response regulator	Pseudomonas aeruginosa PAO1	fleR	2.37275e-05	3.17288e-05	3.45927e-05	3.7321e-05	3.98454e-05	3.52102e-05	4.85025e-05	5.65738e-05	5.91742e-05	5.74614e-05	5.28562e-05
Others	PDB code: 1F61. Required for persistent infection. Isocitrate lyase is the initial enzyme in the glyoxylate shunt, a secondary metabolic pathway that allows bacteria to utilize fatty acids as carbon and energy sources when the availability of primary carbon sources is limiting. Isocitrate lyase, in combination with malate synthase, catalyzes the conversion of isocitrate to malate, a reaction that…	Isocitrate lyase	Isocitrate lyase Icl (isocitrase) (isocitratase)	Mycobacterium tuberculosis H37Rv	icl	2.5573e-05	4.01116e-05	3.90522e-05	3.437e-05	3.39741e-05	3.9252e-05	5.09331e-05	5.2036e-05	5.13286e-05	5.16005e-05	5.06001e-05
Biofilm	Alginate production is frequently referred to as mucoidy because colonies producing alginate have a wet glistening (mucoid) appearance, which is very different from that of colonies not producing alginate. Most of the alginate biosynthetic genes are clustered in the algD operon. Alginate production is highly regulated. Regulatory genes are located in two areas far removed from the biosynthetic ge…	Alginate	sigma factor AlgU	Pseudomonas aeruginosa PAO1	algZ	2.63207e-05	3.54423e-05	2.96512e-05	3.11944e-05	3.18091e-05	4.74143e-05	4.98927e-05	5.6017e-05	4.88362e-05	5.30398e-05	5.23405e-05
Immune modulation	Composed of the O-antigen, core polysaccharides and lipid A. The genes involved in the biosynthesis of the basic O-antigen are located in the rfb/rfc loci. O-antigen modification is associated with temperate bacteriophages. Four different serotype-converting phages have been found: SfII, Sf6, SfV and SfX, which are involved in conversion of a serotype Y stain to serotypes 2a, 3b, 5a and X, respec…	LPS	putative glycosyl transferase	Bordetella pertussis Tohama I	bplH	2.08428e-05	3.38354e-05	3.02542e-05	3.38852e-05	3.14467e-05	5.41129e-05	4.79377e-05	5.3176e-05	4.44269e-05	5.06203e-05	5.45071e-05
Immune modulation	Composed of the O-antigen, core polysaccharides and lipid A. The genes involved in the biosynthesis of the basic O-antigen are located in the rfb/rfc loci. O-antigen modification is associated with temperate bacteriophages. Four different serotype-converting phages have been found: SfII, Sf6, SfV and SfX, which are involved in conversion of a serotype Y stain to serotypes 2a, 3b, 5a and X, respec…	LPS	probable oxidoreductase	Bordetella pertussis Tohama I	bplA	1.11079e-06	3.10357e-06	2.12791e-06	1.76323e-06	2.43596e-06	2.76212e-06	8.18831e-05	9.49529e-05	7.95956e-05	9.29863e-05	8.73173e-05
Immune modulation	Composed of a polymer of hyaluronic acid containing repeating units of glucuronic acid and N-acetylglucosamine.	Hyaluronic acid	UDP-glucose dehydrogenase	Bacillus anthracis str. Sterne	hasB	8.97616e-09	6.52605e-08	2.26073e-08	3.96438e-08	3.91806e-08	1.08704e-08	8.94135e-05	9.20269e-05	8.6563e-05	9.0134e-05	8.37793e-05
Effector delivery system	Type IV secretion system (T4SS)	T4SS effectors	Coxiella Dot/Icm type IVB secretion system translocated effector	Coxiella burnetii RSA 493	CBU_1566	2.44741e-05	3.84584e-05	3.54543e-05	3.26382e-05	3.28652e-05	3.76412e-05	4.86677e-05	4.8818e-05	4.497e-05	4.96961e-05	4.6256e-05
Biofilm	Biofilm	Alginate regulation	metalloprotease protease	Pseudomonas aeruginosa PAO1	mucP	1.94361e-05	3.42882e-05	3.16889e-05	2.89975e-05	3.40448e-05	3.71845e-05	5.0368e-05	5.34115e-05	4.89136e-05	5.33485e-05	4.79824e-05
Nutritional/Metabolic factor	chuA encodes for a 69-kDa outer membrane protein responsible for heme uptake. The chuA nucleotide sequence shows high homology to shuA gene of S. dysenteriae type 1. The gene is part of a larger locus, termed the heme transport locus, which appears to be widely distributed among pathogenic E. coli strains.	Chu	Putative oxygen independent coproporphyrinogen III oxidase	Escherichia coli CFT073	chuW	1.79648e-05	3.57258e-05	2.98753e-05	2.79563e-05	2.93296e-05	3.81872e-05	5.40702e-05	5.30576e-05	4.68825e-05	5.47821e-05	4.8109e-05
Motility	Flagella.	polar flagella	sigma 54-dependent response regulator	Legionella pneumophila subsp. pneumophila str. Philadelphia 1	fleR/flrC	1.69875e-05	2.11029e-05	2.30626e-05	2.31043e-05	2.9357e-05	2.18829e-05	5.47557e-05	6.2738e-05	5.93621e-05	6.25099e-05	5.22261e-05
